# Supplementary material for: {5,10,15,20-Tetra­kis[4-(hex­yloxy)phen­yl]porphyrinato}nickel(II)
Source: Acta Crystallogr Sect E Struct Rep Online. 2012 May 26;68(Pt 6):m814. doi: 10.1107/S160053681202226X (PMC3379137; doi:10.1107/S160053681202226X)
Supplement: Supplementary file 1 [file e-68-0m814-sup1.cif]

##############################################################################
#                                                                            #
# This CIF contains the data in a paper accepted for publication in          #
# Acta Crystallographica Section E. It conforms to the requirements of       #
# Notes for Authors for Acta Crystallographica Section E, and has been       #
# peer reviewed under the auspices of the IUCr Commission on Journals.       #
#                                                                            #
# Full details of the Crystallographic Information File format               #
# are given in the paper "The Crystallographic Information File (CIF):       #
# a New Standard Archive File for Crystallography" by S. R. Hall, F. H.      #
# Allen and I. D. Brown [Acta Cryst. (1991), A47, 655-685].                  #
#                                                                            #
# The current version of the core CIF dictionary is obtainable from          #
# ftp://ftp.iucr.org/pub/cif_core.dic.                                       #
#                                                                            #
# Software is freely available for graphical display of the structure(s)     #
# in this CIF. For information consult the CIF software page                 #
# http://www.iucr.org/resources/cif/software.                                #
#                                                                            #
# This file may be used for bona fide research purposes within the           #
# scientific community so long as proper attribution is given to the journal # 
# article from which it was obtained.                                        #
#                                                                            #
##############################################################################
data_global
_audit_creation_method     'from SHELXL-97 '
_journal_date_recd_electronic     2012-04-28
_journal_date_accepted     2012-05-16
_journal_name_full     'Acta Crystallographica, Section E'
_journal_year     2012
_journal_volume     68
_journal_issue      6
_journal_page_first     m814
_journal_page_last     m814
_journal_paper_category     QM
_journal_paper_doi     10.1107/S160053681202226X
_journal_coeditor_code     BT5904
loop_
    _publ_contact_author_name
    _publ_contact_author_address
    _publ_contact_author_email
    _publ_contact_author_fax
    _publ_contact_author_phone
    'Hong-bin Zhao'
;
Department of Organic Chemistry
the College of Chemistry
Xiangtan University
Hunan 411105
People's Republic of China
College of Chemistry and Environmental Engineering
Dongguan University of Technology
Guangdong 523808
People's Republic of China
;
 zhaohbhanlf@163.com '86-731-58292477' '86-731-58292477'
_publ_section_title
;
{5,10,15,20-Tetrakis[4-(hexyloxy)phenyl]porphyrinato}nickel(II)
;
loop_
    _publ_author_name
    _publ_author_footnote
    _publ_author_address
    'Wang, Yu-Fang' ?
;
Department of Organic Chemistry
the College of Chemistry
Xiangtan University
Hunan 411105
People's Republic of China
;
    'Zhao, Hong-Bin' ?
;
Department of Organic Chemistry
the College of Chemistry
Xiangtan University
Hunan 411105
People's Republic of China
College of Chemistry and Environmental Engineering
Dongguan University of Technology
Guangdong 523808
People's Republic of China
;
    'Chen, Liang' ?
;
Department of Organic Chemistry
the College of Chemistry
Xiangtan University
Hunan 411105
People's Republic of China
;
    'Yang, De-Liang' ?
;
Department of Organic Chemistry
the College of Chemistry
Xiangtan University
Hunan 411105
People's Republic of China
;
    'Wang, Bang-Ying' ?
;
Department of Organic Chemistry
the College of Chemistry
Xiangtan University
Hunan 411105
People's Republic of China
;
data_I
_chemical_name_systematic
;
{5,10,15,20-Tetrakis[4-(hexyloxy)phenyl]porphyrinato}nickel(II)
;
_chemical_name_common     ?
_chemical_formula_moiety     'C68 H76 N4 Ni O4'
_chemical_formula_sum     'C68 H76 N4 Ni O4'
_chemical_formula_iupac     '[Ni (C68 H76 N4 O4)]'
_chemical_formula_weight     1072.04
_chemical_melting_point     ?
_symmetry_cell_setting     orthorhombic
_symmetry_space_group_name_H-M     'P b c n'
loop_
    _symmetry_equiv_pos_as_xyz
    'x, y, z'
    '-x+1/2, -y+1/2, z+1/2'
    '-x, y, -z+1/2'
    'x+1/2, -y+1/2, -z'
    '-x, -y, -z'
    'x-1/2, y-1/2, -z-1/2'
    'x, -y, z-1/2'
    '-x-1/2, y-1/2, z'
_cell_length_a     18.7735(10)
_cell_length_b     10.8439(6)
_cell_length_c     28.7173(16)
_cell_angle_alpha     90.00
_cell_angle_beta     90.00
_cell_angle_gamma     90.00
_cell_volume     5846.2(6)
_cell_formula_units_Z     4
_cell_measurement_reflns_used     7739
_cell_measurement_theta_min     2.28
_cell_measurement_theta_max     25.01
_cell_measurement_temperature     185(2)
_exptl_crystal_description     block
_exptl_crystal_colour     purple
_exptl_crystal_size_max     0.27
_exptl_crystal_size_mid     0.19
_exptl_crystal_size_min     0.10
_exptl_crystal_density_diffrn     1.218
_exptl_crystal_density_meas     ?
_exptl_crystal_density_method     'not measured'
_exptl_crystal_F_000     2288
_exptl_absorpt_coefficient_mu     0.384
_exptl_absorpt_correction_type     multi-scan
_exptl_absorpt_process_details     '(SADABS; Sheldrick, 2004)'
_exptl_absorpt_correction_T_min     0.9035
_exptl_absorpt_correction_T_max     0.9626
_exptl_special_details
;
;
_diffrn_ambient_temperature     185(2)
_diffrn_radiation_type     MoK\a
_diffrn_radiation_wavelength     0.71073
_diffrn_radiation_source     'fine-focus sealed tube'
_diffrn_radiation_monochromator     graphite
_diffrn_measurement_device_type     'Bruker APEX CCD'
_diffrn_measurement_method     '\f and \w scans'
_diffrn_detector_area_resol_mean     ?
_diffrn_reflns_number     30888
_diffrn_reflns_av_R_equivalents     0.0313
_diffrn_reflns_av_sigmaI/netI     0.0213
_diffrn_reflns_theta_min     1.79
_diffrn_reflns_theta_max     25.04
_diffrn_reflns_theta_full     25.04
_diffrn_measured_fraction_theta_max     0.999
_diffrn_measured_fraction_theta_full     0.999
_diffrn_reflns_limit_h_min     -22
_diffrn_reflns_limit_h_max     11
_diffrn_reflns_limit_k_min     -12
_diffrn_reflns_limit_k_max     12
_diffrn_reflns_limit_l_min     -34
_diffrn_reflns_limit_l_max     34
_diffrn_standards_number     ?
_diffrn_standards_interval_count     ?
_diffrn_standards_interval_time     ?
_diffrn_standards_decay_%     ?
_refine_special_details
;
Refinement of <i>F</i>^2^ against ALL reflections. The weighted <i>R</i>-factor
<i>wR</i> and goodness of fit <i>S</i> are based on <i>F</i>^2^, conventional
<i>R</i>-factors <i>R</i> are based on <i>F</i>, with <i>F</i> set to zero for
negative <i>F</i>^2^. The threshold expression of <i>F</i>^2^ >
\s(<i>F</i>^2^) is used only for calculating <i>R</i>-factors(gt) <i>etc</i>.
and is not relevant to the choice of reflections for refinement.
<i>R</i>-factors based on <i>F</i>^2^ are statistically about twice as large
as those based on <i>F</i>, and <i>R</i>- factors based on ALL data will be
even larger.
;
_reflns_number_total     5173
_reflns_number_gt     3950
_reflns_threshold_expression     I>2\s(I)
_refine_ls_structure_factor_coef     Fsqd
_refine_ls_matrix_type     full
_refine_ls_R_factor_all     0.0751
_refine_ls_R_factor_gt     0.0558
_refine_ls_wR_factor_gt     0.1408
_refine_ls_wR_factor_ref     0.1560
_refine_ls_goodness_of_fit_ref     1.028
_refine_ls_restrained_S_all     1.029
_refine_ls_number_reflns     5173
_refine_ls_number_parameters     380
_refine_ls_number_restraints     10
_refine_ls_hydrogen_treatment     constr
_refine_ls_weighting_scheme     calc
_refine_ls_weighting_details
         'calc w=1/[\s^2^(Fo^2^)+(0.0695P)^2^+7.6994P] where P=(Fo^2^+2Fc^2^)/3'
_atom_sites_solution_hydrogens     geom
_atom_sites_solution_primary     direct
_atom_sites_solution_secondary     difmap
_refine_ls_shift/su_max     0.005
_refine_ls_shift/su_mean     0.000
_refine_diff_density_max     0.917
_refine_diff_density_min     -0.322
_refine_ls_extinction_method     none
_refine_ls_extinction_coef     ?
loop_
    _atom_type_symbol
    _atom_type_description
    _atom_type_scat_dispersion_real
    _atom_type_scat_dispersion_imag
    _atom_type_scat_source
    'C' 'C' 0.0033 0.0016
                         'International Tables Vol C Tables 4.2.6.8 and 6.1.1.4'
    'H' 'H' 0.0000 0.0000
                         'International Tables Vol C Tables 4.2.6.8 and 6.1.1.4'
    'N' 'N' 0.0061 0.0033
                         'International Tables Vol C Tables 4.2.6.8 and 6.1.1.4'
    'O' 'O' 0.0106 0.0060
                         'International Tables Vol C Tables 4.2.6.8 and 6.1.1.4'
    'Ni' 'Ni' 0.3393 1.1124
                         'International Tables Vol C Tables 4.2.6.8 and 6.1.1.4'
_computing_data_collection     'SMART (Bruker, 2002)'
_computing_cell_refinement     'SAINT (Bruker, 2002)'
_computing_data_reduction     'SAINT (Bruker, 2002)'
_computing_structure_solution     'SHELXS97 (Sheldrick, 2008)'
_computing_structure_refinement     'SHELXL97 (Sheldrick, 2008)'
_computing_molecular_graphics     'SHELXTL (Sheldrick, 2008)'
_computing_publication_material     'SHELXTL (Sheldrick, 2008)'
loop_
    _atom_site_type_symbol
    _atom_site_label
    _atom_site_fract_x
    _atom_site_fract_y
    _atom_site_fract_z
    _atom_site_U_iso_or_equiv
    _atom_site_adp_type
    _atom_site_calc_flag
    _atom_site_refinement_flags
    _atom_site_occupancy
    _atom_site_symmetry_multiplicity
    _atom_site_disorder_assembly
    _atom_site_disorder_group
    Ni Ni1 0.0000 0.5000 0.0000 0.03368(17) Uani d S 1 2 . .
    N N1 0.05923(12) 0.4241(2) 0.04806(8) 0.0365(6) Uani d . 1 1 . .
    N N2 -0.08523(12) 0.4574(2) 0.03539(8) 0.0360(5) Uani d . 1 1 . .
    O O1 0.47501(10) 0.4148(2) 0.05027(8) 0.0470(6) Uani d . 1 1 . .
    O O2 -0.1075(2) 0.0150(3) 0.24746(10) 0.0912(11) Uani d . 1 1 . .
    C C1 0.17914(15) 0.4636(3) 0.01680(11) 0.0383(7) Uani d . 1 1 . .
    C C2 0.13284(15) 0.4180(3) 0.04994(10) 0.0389(7) Uani d . 1 1 . .
    C C3 0.15575(16) 0.3543(3) 0.09105(10) 0.0433(7) Uani d . 1 1 . .
    H H3 0.2036 0.3402 0.1004 0.052 Uiso calc R 1 1 . .
    C C4 0.09688(16) 0.3184(3) 0.11395(11) 0.0449(8) Uani d . 1 1 . .
    H H4 0.0952 0.2728 0.1422 0.054 Uiso calc R 1 1 . .
    C C5 0.03718(15) 0.3619(3) 0.08767(10) 0.0389(7) Uani d . 1 1 . .
    C C6 -0.03289(16) 0.3440(3) 0.10139(10) 0.0402(7) Uani d . 1 1 . .
    C C7 -0.08952(15) 0.3932(3) 0.07679(10) 0.0400(7) Uani d . 1 1 . .
    C C8 -0.16234(16) 0.3787(3) 0.09132(11) 0.0466(8) Uani d . 1 1 . .
    H H8 -0.1787 0.3383 0.1186 0.056 Uiso calc R 1 1 . .
    C C9 -0.20280(16) 0.4336(3) 0.05864(11) 0.0458(8) Uani d . 1 1 . .
    H H9 -0.2533 0.4401 0.0588 0.055 Uiso calc R 1 1 . .
    C C10 -0.15578(15) 0.4803(3) 0.02365(11) 0.0375(7) Uani d . 1 1 . .
    C C11 0.25789(15) 0.4496(3) 0.02455(10) 0.0395(7) Uani d . 1 1 . .
    C C12 0.29479(16) 0.5322(3) 0.05231(11) 0.0442(8) Uani d . 1 1 . .
    H H12 0.2700 0.5987 0.0665 0.053 Uiso calc R 1 1 . .
    C C13 0.36741(16) 0.5192(3) 0.05977(11) 0.0442(8) Uani d . 1 1 . .
    H H13 0.3920 0.5768 0.0788 0.053 Uiso calc R 1 1 . .
    C C14 0.40400(15) 0.4222(3) 0.03951(10) 0.0397(7) Uani d . 1 1 . .
    C C15 0.36835(16) 0.3412(3) 0.01064(12) 0.0498(8) Uani d . 1 1 . .
    H H15 0.3934 0.2763 -0.0044 0.060 Uiso calc R 1 1 . .
    C C16 0.29529(17) 0.3554(3) 0.00380(12) 0.0502(8) Uani d . 1 1 . .
    H H16 0.2708 0.2987 -0.0157 0.060 Uiso calc R 1 1 . .
    C C17 0.51606(16) 0.3211(3) 0.02732(12) 0.0483(8) Uani d . 1 1 . .
    H H17A 0.5212 0.3410 -0.0062 0.058 Uiso calc R 1 1 . .
    H H17B 0.4919 0.2402 0.0301 0.058 Uiso calc R 1 1 . .
    C C18 0.58842(15) 0.3160(3) 0.05030(11) 0.0478(8) Uani d . 1 1 . .
    H H18A 0.6074 0.4008 0.0532 0.057 Uiso calc R 1 1 . .
    H H18B 0.6214 0.2685 0.0303 0.057 Uiso calc R 1 1 . .
    C C19 0.58589(16) 0.2569(3) 0.09827(12) 0.0506(8) Uani d . 1 1 . .
    H H19A 0.5524 0.3041 0.1180 0.061 Uiso calc R 1 1 . .
    H H19B 0.5669 0.1721 0.0952 0.061 Uiso calc R 1 1 . .
    C C20 0.65764(17) 0.2511(4) 0.12263(12) 0.0565(9) Uani d . 1 1 . .
    H H20A 0.6921 0.2087 0.1020 0.068 Uiso calc R 1 1 . .
    H H20B 0.6751 0.3362 0.1277 0.068 Uiso calc R 1 1 . .
    C C21 0.6552(2) 0.1846(5) 0.16901(15) 0.0810(13) Uani d . 1 1 . .
    H H21A 0.6363 0.1004 0.1641 0.097 Uiso calc R 1 1 . .
    H H21B 0.6220 0.2286 0.1900 0.097 Uiso calc R 1 1 . .
    C C22 0.7278(3) 0.1760(7) 0.1922(2) 0.143(3) Uani d . 1 1 . .
    H H22A 0.7617 0.1372 0.1708 0.215 Uiso calc R 1 1 . .
    H H22B 0.7240 0.1263 0.2206 0.215 Uiso calc R 1 1 . .
    H H22C 0.7445 0.2590 0.2002 0.215 Uiso calc R 1 1 . .
    C C23 -0.04850(16) 0.2638(3) 0.14258(11) 0.0470(8) Uani d . 1 1 . .
    C C24 -0.06468(19) 0.3105(4) 0.18589(12) 0.0599(10) Uani d . 1 1 . .
    H H24 -0.0634 0.3970 0.1911 0.072 Uiso calc R 1 1 . .
    C C25 -0.08340(19) 0.2286(5) 0.22295(12) 0.0676(12) Uani d . 1 1 . .
    H H25 -0.0939 0.2595 0.2531 0.081 Uiso calc R 1 1 . .
    C C26 -0.0859(2) 0.1039(4) 0.21393(15) 0.0678(11) Uani d . 1 1 . .
    C C27 -0.0687(2) 0.0577(4) 0.17204(15) 0.0728(11) Uani d . 1 1 . .
    H H27 -0.0694 -0.0289 0.1670 0.087 Uiso calc R 1 1 . .
    C C28 -0.05038(19) 0.1361(4) 0.13678(14) 0.0616(10) Uani d . 1 1 . .
    H H28 -0.0385 0.1024 0.1072 0.074 Uiso calc R 1 1 . .
    C C29 -0.1321(3) 0.0598(5) 0.28906(16) 0.1011(17) Uani d . 1 1 . .
    H H29A -0.1692 0.1231 0.2838 0.121 Uiso calc R 1 1 . .
    H H29B -0.0928 0.0972 0.3071 0.121 Uiso calc R 1 1 . .
    C C30 -0.1638(3) -0.0529(6) 0.31558(17) 0.1079(19) Uani d . 1 1 A .
    H H30A -0.1854 -0.0229 0.3449 0.129 Uiso calc R 1 1 . .
    H H30B -0.2026 -0.0884 0.2964 0.129 Uiso calc R 1 1 . .
    C C31 -0.1156(4) -0.1477(5) 0.3265(2) 0.143(3) Uani d D 1 1 . .
    H H31A -0.0793 -0.1165 0.3486 0.172 Uiso calc PR 0.615(13) 1 A 1
    H H31B -0.0909 -0.1752 0.2979 0.172 Uiso calc PR 0.615(13) 1 A 1
    H H31C -0.0758 -0.1019 0.3411 0.172 Uiso calc PR 0.385(13) 1 A 2
    H H31D -0.0975 -0.1720 0.2954 0.172 Uiso calc PR 0.385(13) 1 A 2
    C C32A -0.1552(5) -0.2553(7) 0.3481(3) 0.090(3) Uani d PD 0.615(13) 1 A 1
    H H32C -0.1738 -0.2315 0.3791 0.109 Uiso calc PR 0.615(13) 1 A 1
    H H32D -0.1960 -0.2788 0.3282 0.109 Uiso calc PR 0.615(13) 1 A 1
    C C33A -0.1051(5) -0.3617(8) 0.3529(4) 0.105(4) Uani d PD 0.615(13) 1 A 1
    H H33A -0.0625 -0.3350 0.3705 0.126 Uiso calc PR 0.615(13) 1 A 1
    H H33B -0.1286 -0.4283 0.3708 0.126 Uiso calc PR 0.615(13) 1 A 1
    C C34A -0.0823(12) -0.4111(15) 0.3060(6) 0.189(12) Uani d PD 0.615(13) 1 A 1
    H H34A -0.1233 -0.4489 0.2904 0.284 Uiso calc PR 0.615(13) 1 A 1
    H H34B -0.0449 -0.4731 0.3103 0.284 Uiso calc PR 0.615(13) 1 A 1
    H H34C -0.0640 -0.3434 0.2869 0.284 Uiso calc PR 0.615(13) 1 A 1
    C C32B -0.1148(13) -0.2696(12) 0.3530(7) 0.201(16) Uani d PD 0.385(13) 1 A 2
    H H32E -0.0653 -0.3000 0.3557 0.241 Uiso calc PR 0.385(13) 1 A 2
    H H32F -0.1337 -0.2567 0.3848 0.241 Uiso calc PR 0.385(13) 1 A 2
    C C33B -0.1599(8) -0.3646(10) 0.3279(6) 0.111(7) Uani d PD 0.385(13) 1 A 2
    H H33C -0.1948 -0.3227 0.3075 0.133 Uiso calc PR 0.385(13) 1 A 2
    H H33D -0.1864 -0.4150 0.3508 0.133 Uiso calc PR 0.385(13) 1 A 2
    C C34B -0.1117(18) -0.447(2) 0.2988(8) 0.156(14) Uani d PD 0.385(13) 1 A 2
    H H34D -0.0900 -0.3987 0.2737 0.233 Uiso calc PR 0.385(13) 1 A 2
    H H34E -0.1398 -0.5144 0.2853 0.233 Uiso calc PR 0.385(13) 1 A 2
    H H34F -0.0741 -0.4818 0.3186 0.233 Uiso calc PR 0.385(13) 1 A 2
loop_
    _atom_site_aniso_label
    _atom_site_aniso_U_11
    _atom_site_aniso_U_22
    _atom_site_aniso_U_33
    _atom_site_aniso_U_12
    _atom_site_aniso_U_13
    _atom_site_aniso_U_23
    Ni1 0.0224(3) 0.0412(3) 0.0374(3) 0.0014(2) -0.0036(2) -0.0020(2)
    N1 0.0252(12) 0.0438(14) 0.0405(13) 0.0027(10) -0.0047(10) -0.0028(11)
    N2 0.0257(12) 0.0418(13) 0.0406(13) 0.0017(10) -0.0042(10) -0.0026(11)
    O1 0.0249(10) 0.0562(14) 0.0599(13) 0.0074(10) -0.0073(10) -0.0135(11)
    O2 0.114(3) 0.089(2) 0.0700(19) -0.023(2) 0.0205(17) -0.0054(17)
    C1 0.0277(15) 0.0418(16) 0.0455(16) 0.0025(12) -0.0053(13) -0.0065(14)
    C2 0.0281(15) 0.0448(17) 0.0439(16) 0.0041(13) -0.0045(13) -0.0051(14)
    C3 0.0299(16) 0.0527(19) 0.0473(17) 0.0071(14) -0.0075(13) -0.0021(15)
    C4 0.0359(17) 0.0529(19) 0.0459(17) 0.0058(14) -0.0061(14) 0.0045(15)
    C5 0.0333(16) 0.0427(17) 0.0408(16) 0.0022(13) -0.0051(13) -0.0021(13)
    C6 0.0340(16) 0.0445(17) 0.0422(16) 0.0006(13) -0.0028(13) -0.0018(14)
    C7 0.0309(15) 0.0451(17) 0.0439(16) -0.0003(13) -0.0004(13) -0.0009(14)
    C8 0.0309(16) 0.062(2) 0.0471(18) -0.0005(15) 0.0022(14) 0.0050(16)
    C9 0.0257(15) 0.060(2) 0.0517(18) -0.0008(14) -0.0001(14) 0.0008(16)
    C10 0.0280(14) 0.0392(16) 0.0453(17) 0.0004(12) -0.0016(13) -0.0038(13)
    C11 0.0274(15) 0.0486(17) 0.0424(16) 0.0019(13) -0.0026(13) 0.0016(14)
    C12 0.0286(15) 0.0517(19) 0.0524(18) 0.0080(13) -0.0030(14) -0.0082(15)
    C13 0.0321(16) 0.0498(19) 0.0508(18) 0.0014(13) -0.0082(14) -0.0121(15)
    C14 0.0243(14) 0.0501(18) 0.0447(16) 0.0041(13) -0.0037(12) -0.0008(14)
    C15 0.0319(17) 0.057(2) 0.061(2) 0.0085(15) -0.0066(14) -0.0185(17)
    C16 0.0334(17) 0.056(2) 0.061(2) 0.0039(15) -0.0116(15) -0.0188(17)
    C17 0.0322(17) 0.059(2) 0.0535(19) 0.0081(15) -0.0008(14) -0.0086(16)
    C18 0.0274(15) 0.061(2) 0.0554(19) 0.0092(14) -0.0006(14) -0.0037(16)
    C19 0.0324(17) 0.060(2) 0.059(2) 0.0016(15) 0.0011(15) -0.0034(17)
    C20 0.0341(18) 0.078(3) 0.058(2) 0.0042(17) -0.0023(15) 0.0047(18)
    C21 0.053(2) 0.120(4) 0.070(3) -0.001(2) -0.007(2) 0.027(3)
    C22 0.078(4) 0.257(9) 0.094(4) 0.002(5) -0.025(3) 0.072(5)
    C23 0.0287(16) 0.068(2) 0.0445(17) 0.0011(15) -0.0028(13) 0.0063(16)
    C24 0.050(2) 0.081(3) 0.048(2) 0.0041(19) -0.0055(16) 0.0026(19)
    C25 0.046(2) 0.119(4) 0.0381(18) 0.004(2) -0.0017(16) -0.006(2)
    C26 0.063(3) 0.068(3) 0.073(3) -0.008(2) -0.003(2) 0.013(2)
    C27 0.077(3) 0.073(3) 0.068(3) -0.010(2) 0.017(2) 0.006(2)
    C28 0.052(2) 0.069(3) 0.065(2) -0.0036(19) 0.0091(18) 0.011(2)
    C29 0.114(4) 0.127(5) 0.062(3) 0.010(4) -0.013(3) -0.023(3)
    C30 0.136(5) 0.125(5) 0.062(3) -0.029(4) 0.026(3) 0.007(3)
    C31 0.220(8) 0.111(5) 0.098(4) 0.031(6) 0.063(5) 0.008(4)
    C32A 0.107(8) 0.085(6) 0.079(6) -0.030(6) 0.038(5) -0.005(5)
    C33A 0.090(7) 0.099(7) 0.125(8) 0.003(6) -0.001(6) 0.052(7)
    C34A 0.22(2) 0.085(10) 0.27(2) 0.070(14) 0.137(18) 0.050(11)
    C32B 0.19(3) 0.14(2) 0.27(3) -0.03(2) -0.17(2) 0.04(2)
    C33B 0.113(13) 0.107(14) 0.112(12) -0.014(10) -0.041(10) 0.044(11)
    C34B 0.27(4) 0.108(18) 0.094(13) -0.04(2) 0.039(18) 0.011(11)
_geom_special_details
;
All e.s.d.'s (except the e.s.d. in the dihedral angle between two l.s. planes)
are estimated using the full covariance matrix. The cell e.s.d.'s are taken
into account individually in the estimation of e.s.d.'s in distances, angles
and torsion angles; correlations between e.s.d.'s in cell parameters are only
used when they are defined by crystal symmetry. An approximate (isotropic)
treatment of cell e.s.d.'s is used for estimating e.s.d.'s involving l.s.
planes.
;
loop_
    _geom_bond_atom_site_label_1
    _geom_bond_atom_site_label_2
    _geom_bond_site_symmetry_2
    _geom_bond_distance
    _geom_bond_publ_flag
    Ni1 N2 5_565 1.951(2) ?
    Ni1 N2 . 1.951(2) ?
    Ni1 N1 5_565 1.954(2) ?
    Ni1 N1 . 1.954(2) ?
    N1 C2 . 1.385(4) ?
    N1 C5 . 1.386(4) ?
    N2 C7 . 1.380(4) ?
    N2 C10 . 1.389(4) ?
    O1 C14 . 1.371(3) ?
    O1 C17 . 1.436(4) ?
    O2 C29 . 1.370(5) ?
    O2 C26 . 1.421(5) ?
    C1 C2 . 1.381(4) ?
    C1 C10 5_565 1.383(4) ?
    C1 C11 . 1.503(4) ?
    C2 C3 . 1.434(4) ?
    C3 C4 . 1.344(4) ?
    C3 H3 . 0.9500 ?
    C4 C5 . 1.431(4) ?
    C4 H4 . 0.9500 ?
    C5 C6 . 1.387(4) ?
    C6 C7 . 1.383(4) ?
    C6 C23 . 1.497(4) ?
    C7 C8 . 1.438(4) ?
    C8 C9 . 1.346(4) ?
    C8 H8 . 0.9500 ?
    C9 C10 . 1.430(4) ?
    C9 H9 . 0.9500 ?
    C10 C1 5_565 1.383(4) ?
    C11 C16 . 1.375(4) ?
    C11 C12 . 1.385(4) ?
    C12 C13 . 1.387(4) ?
    C12 H12 . 0.9500 ?
    C13 C14 . 1.384(4) ?
    C13 H13 . 0.9500 ?
    C14 C15 . 1.381(4) ?
    C15 C16 . 1.394(4) ?
    C15 H15 . 0.9500 ?
    C16 H16 . 0.9500 ?
    C17 C18 . 1.511(4) ?
    C17 H17A . 0.9900 ?
    C17 H17B . 0.9900 ?
    C18 C19 . 1.520(5) ?
    C18 H18A . 0.9900 ?
    C18 H18B . 0.9900 ?
    C19 C20 . 1.519(4) ?
    C19 H19A . 0.9900 ?
    C19 H19B . 0.9900 ?
    C20 C21 . 1.515(5) ?
    C20 H20A . 0.9900 ?
    C20 H20B . 0.9900 ?
    C21 C22 . 1.520(6) ?
    C21 H21A . 0.9900 ?
    C21 H21B . 0.9900 ?
    C22 H22A . 0.9800 ?
    C22 H22B . 0.9800 ?
    C22 H22C . 0.9800 ?
    C23 C24 . 1.377(5) ?
    C23 C28 . 1.396(5) ?
    C24 C25 . 1.431(5) ?
    C24 H24 . 0.9500 ?
    C25 C26 . 1.378(6) ?
    C25 H25 . 0.9500 ?
    C26 C27 . 1.342(6) ?
    C27 C28 . 1.367(5) ?
    C27 H27 . 0.9500 ?
    C28 H28 . 0.9500 ?
    C29 C30 . 1.558(7) ?
    C29 H29A . 0.9900 ?
    C29 H29B . 0.9900 ?
    C30 C31 . 1.405(8) ?
    C30 H30A . 0.9900 ?
    C30 H30B . 0.9900 ?
    C31 C32A . 1.517(7) ?
    C31 C32B . 1.526(10) ?
    C31 H31A . 0.9900 ?
    C31 H31B . 0.9900 ?
    C31 H31C . 0.9900 ?
    C31 H31D . 0.9900 ?
    C32A C33A . 1.496(8) ?
    C32A H32C . 0.9900 ?
    C32A H32D . 0.9900 ?
    C33A C34A . 1.510(9) ?
    C33A H33A . 0.9900 ?
    C33A H33B . 0.9900 ?
    C34A H34A . 0.9800 ?
    C34A H34B . 0.9800 ?
    C34A H34C . 0.9800 ?
    C32B C33B . 1.516(9) ?
    C32B H32E . 0.9900 ?
    C32B H32F . 0.9900 ?
    C33B C34B . 1.524(10) ?
    C33B H33C . 0.9900 ?
    C33B H33D . 0.9900 ?
    C34B H34D . 0.9800 ?
    C34B H34E . 0.9800 ?
    C34B H34F . 0.9800 ?
loop_
    _geom_angle_atom_site_label_1
    _geom_angle_atom_site_label_2
    _geom_angle_atom_site_label_3
    _geom_angle_site_symmetry_1
    _geom_angle_site_symmetry_3
    _geom_angle
    _geom_angle_publ_flag
    N2 Ni1 N2 5_565 . 180.0 ?
    N2 Ni1 N1 5_565 5_565 89.94(10) ?
    N2 Ni1 N1 . 5_565 90.06(10) ?
    N2 Ni1 N1 5_565 . 90.06(10) ?
    N2 Ni1 N1 . . 89.94(10) ?
    N1 Ni1 N1 5_565 . 180.0 ?
    C2 N1 C5 . . 104.0(2) ?
    C2 N1 Ni1 . . 128.0(2) ?
    C5 N1 Ni1 . . 127.94(19) ?
    C7 N2 C10 . . 104.1(2) ?
    C7 N2 Ni1 . . 128.03(19) ?
    C10 N2 Ni1 . . 127.8(2) ?
    C14 O1 C17 . . 117.4(2) ?
    C29 O2 C26 . . 116.5(4) ?
    C2 C1 C10 . 5_565 122.5(3) ?
    C2 C1 C11 . . 118.8(3) ?
    C10 C1 C11 5_565 . 118.7(3) ?
    C1 C2 N1 . . 125.7(3) ?
    C1 C2 C3 . . 123.5(3) ?
    N1 C2 C3 . . 110.8(3) ?
    C4 C3 C2 . . 107.2(3) ?
    C4 C3 H3 . . 126.4 ?
    C2 C3 H3 . . 126.4 ?
    C3 C4 C5 . . 106.9(3) ?
    C3 C4 H4 . . 126.6 ?
    C5 C4 H4 . . 126.6 ?
    N1 C5 C6 . . 125.8(3) ?
    N1 C5 C4 . . 111.1(3) ?
    C6 C5 C4 . . 123.2(3) ?
    C7 C6 C5 . . 122.0(3) ?
    C7 C6 C23 . . 118.5(3) ?
    C5 C6 C23 . . 119.4(3) ?
    N2 C7 C6 . . 126.1(3) ?
    N2 C7 C8 . . 111.1(3) ?
    C6 C7 C8 . . 122.7(3) ?
    C9 C8 C7 . . 106.6(3) ?
    C9 C8 H8 . . 126.7 ?
    C7 C8 H8 . . 126.7 ?
    C8 C9 C10 . . 107.3(3) ?
    C8 C9 H9 . . 126.3 ?
    C10 C9 H9 . . 126.3 ?
    C1 C10 N2 5_565 . 125.8(3) ?
    C1 C10 C9 5_565 . 123.4(3) ?
    N2 C10 C9 . . 110.8(3) ?
    C16 C11 C12 . . 118.3(3) ?
    C16 C11 C1 . . 120.9(3) ?
    C12 C11 C1 . . 120.8(3) ?
    C11 C12 C13 . . 121.0(3) ?
    C11 C12 H12 . . 119.5 ?
    C13 C12 H12 . . 119.5 ?
    C14 C13 C12 . . 120.0(3) ?
    C14 C13 H13 . . 120.0 ?
    C12 C13 H13 . . 120.0 ?
    O1 C14 C15 . . 124.7(3) ?
    O1 C14 C13 . . 115.6(3) ?
    C15 C14 C13 . . 119.7(3) ?
    C14 C15 C16 . . 119.4(3) ?
    C14 C15 H15 . . 120.3 ?
    C16 C15 H15 . . 120.3 ?
    C11 C16 C15 . . 121.6(3) ?
    C11 C16 H16 . . 119.2 ?
    C15 C16 H16 . . 119.2 ?
    O1 C17 C18 . . 107.9(3) ?
    O1 C17 H17A . . 110.1 ?
    C18 C17 H17A . . 110.1 ?
    O1 C17 H17B . . 110.1 ?
    C18 C17 H17B . . 110.1 ?
    H17A C17 H17B . . 108.4 ?
    C17 C18 C19 . . 112.5(3) ?
    C17 C18 H18A . . 109.1 ?
    C19 C18 H18A . . 109.1 ?
    C17 C18 H18B . . 109.1 ?
    C19 C18 H18B . . 109.1 ?
    H18A C18 H18B . . 107.8 ?
    C20 C19 C18 . . 114.0(3) ?
    C20 C19 H19A . . 108.7 ?
    C18 C19 H19A . . 108.7 ?
    C20 C19 H19B . . 108.7 ?
    C18 C19 H19B . . 108.7 ?
    H19A C19 H19B . . 107.6 ?
    C21 C20 C19 . . 113.4(3) ?
    C21 C20 H20A . . 108.9 ?
    C19 C20 H20A . . 108.9 ?
    C21 C20 H20B . . 108.9 ?
    C19 C20 H20B . . 108.9 ?
    H20A C20 H20B . . 107.7 ?
    C20 C21 C22 . . 112.8(4) ?
    C20 C21 H21A . . 109.0 ?
    C22 C21 H21A . . 109.0 ?
    C20 C21 H21B . . 109.0 ?
    C22 C21 H21B . . 109.0 ?
    H21A C21 H21B . . 107.8 ?
    C21 C22 H22A . . 109.5 ?
    C21 C22 H22B . . 109.5 ?
    H22A C22 H22B . . 109.5 ?
    C21 C22 H22C . . 109.5 ?
    H22A C22 H22C . . 109.5 ?
    H22B C22 H22C . . 109.5 ?
    C24 C23 C28 . . 117.9(3) ?
    C24 C23 C6 . . 122.9(3) ?
    C28 C23 C6 . . 119.1(3) ?
    C23 C24 C25 . . 119.9(4) ?
    C23 C24 H24 . . 120.1 ?
    C25 C24 H24 . . 120.1 ?
    C26 C25 C24 . . 118.6(4) ?
    C26 C25 H25 . . 120.7 ?
    C24 C25 H25 . . 120.7 ?
    C27 C26 C25 . . 121.8(4) ?
    C27 C26 O2 . . 115.0(4) ?
    C25 C26 O2 . . 123.2(4) ?
    C26 C27 C28 . . 119.5(4) ?
    C26 C27 H27 . . 120.3 ?
    C28 C27 H27 . . 120.3 ?
    C27 C28 C23 . . 122.4(4) ?
    C27 C28 H28 . . 118.8 ?
    C23 C28 H28 . . 118.8 ?
    O2 C29 C30 . . 106.1(4) ?
    O2 C29 H29A . . 110.5 ?
    C30 C29 H29A . . 110.5 ?
    O2 C29 H29B . . 110.5 ?
    C30 C29 H29B . . 110.5 ?
    H29A C29 H29B . . 108.7 ?
    C31 C30 C29 . . 115.8(5) ?
    C31 C30 H30A . . 108.3 ?
    C29 C30 H30A . . 108.3 ?
    C31 C30 H30B . . 108.3 ?
    C29 C30 H30B . . 108.3 ?
    H30A C30 H30B . . 107.4 ?
    C30 C31 C32A . . 109.7(7) ?
    C30 C31 C32B . . 138.6(12) ?
    C30 C31 H31A . . 109.7 ?
    C32A C31 H31A . . 109.7 ?
    C30 C31 H31B . . 109.7 ?
    C32A C31 H31B . . 109.7 ?
    H31A C31 H31B . . 108.2 ?
    C30 C31 H31C . . 102.4 ?
    C32B C31 H31C . . 102.4 ?
    C30 C31 H31D . . 102.4 ?
    C32A C31 H31D . . 109.4 ?
    C32B C31 H31D . . 102.4 ?
    H31C C31 H31D . . 104.9 ?
    C33A C32A C31 . . 108.8(6) ?
    C33A C32A H32C . . 109.9 ?
    C31 C32A H32C . . 109.9 ?
    C33A C32A H32D . . 109.9 ?
    C31 C32A H32D . . 109.9 ?
    H32C C32A H32D . . 108.3 ?
    C34A C33A C32A . . 111.8(7) ?
    C34A C33A H33A . . 109.3 ?
    C32A C33A H33A . . 109.3 ?
    C34A C33A H33B . . 109.3 ?
    C32A C33A H33B . . 109.3 ?
    H33A C33A H33B . . 107.9 ?
    C33B C32B C31 . . 110.3(8) ?
    C33B C32B H32E . . 109.6 ?
    C31 C32B H32E . . 109.6 ?
    C33B C32B H32F . . 109.6 ?
    C31 C32B H32F . . 109.6 ?
    H32E C32B H32F . . 108.1 ?
    C32B C33B C34B . . 109.2(9) ?
    C32B C33B H33C . . 109.8 ?
    C34B C33B H33C . . 109.8 ?
    C32B C33B H33D . . 109.8 ?
    C34B C33B H33D . . 109.8 ?
    H33C C33B H33D . . 108.3 ?
    C33B C34B H34D . . 109.5 ?
    C33B C34B H34E . . 109.5 ?
    H34D C34B H34E . . 109.5 ?
    C33B C34B H34F . . 109.5 ?
    H34D C34B H34F . . 109.5 ?
    H34E C34B H34F . . 109.5 ?
_iucr_refine_instructions_details
;
TITL I in Pbcn
CELL 0.71073  18.7735  10.8439  28.7173  90.000  90.000  90.000
ZERR    4.00   0.0010   0.0006   0.0016   0.000   0.000   0.000
LATT 1
SYMM 0.5-X, 0.5-Y, 0.5+Z
SYMM -X, Y, 0.5-Z
SYMM 0.5+X, 0.5-Y, -Z
SFAC C  H  N  O  Ni
UNIT 272 304 16 16 4
SIZE 0.27 0.19 0.10
L.S. 50
ACTA
BOND $H
FMAP 2
PLAN 20
TEMP -88.5
DFIX 1.52 0.01 C31 C32A C32A C33A C33A C34A
DFIX 1.52 0.01 C31 C32B C32B C33B C33B C34B
DFIX 2.48 0.01 C31 C33A C32A C34A
DFIX 2.48 0.01 C31 C33B C32B C34B
WGHT    0.069500    7.699400
FVAR       0.20868   0.61521
NI1   5    0.000000    0.500000    0.000000    10.50000    0.02243    0.04122 =
         0.03737   -0.00201   -0.00363    0.00135
N1    3    0.059227    0.424086    0.048060    11.00000    0.02516    0.04385 =
         0.04045   -0.00280   -0.00474    0.00265
N2    3   -0.085232    0.457366    0.035386    11.00000    0.02567    0.04178 =
         0.04062   -0.00257   -0.00418    0.00168
O1    4    0.475006    0.414787    0.050271    11.00000    0.02493    0.05624 =
         0.05985   -0.01354   -0.00727    0.00736
O2    4   -0.107459    0.014982    0.247462    11.00000    0.11428    0.08914 =
         0.07004   -0.00541    0.02047   -0.02293
C1    1    0.179140    0.463612    0.016799    11.00000    0.02770    0.04179 =
         0.04551   -0.00654   -0.00527    0.00252
C2    1    0.132839    0.417972    0.049943    11.00000    0.02807    0.04481 =
         0.04394   -0.00511   -0.00453    0.00407
C3    1    0.155753    0.354314    0.091051    11.00000    0.02993    0.05270 =
         0.04733   -0.00207   -0.00748    0.00706
AFIX  43
H3    2    0.203618    0.340165    0.100362    11.00000   -1.20000
AFIX   0
C4    1    0.096884    0.318397    0.113954    11.00000    0.03587    0.05286 =
         0.04588    0.00450   -0.00614    0.00585
AFIX  43
H4    2    0.095212    0.272838    0.142189    11.00000   -1.20000
AFIX   0
C5    1    0.037182    0.361910    0.087671    11.00000    0.03330    0.04266 =
         0.04077   -0.00210   -0.00511    0.00222
C6    1   -0.032889    0.343996    0.101388    11.00000    0.03398    0.04450 =
         0.04222   -0.00178   -0.00284    0.00055
C7    1   -0.089518    0.393226    0.076795    11.00000    0.03090    0.04507 =
         0.04391   -0.00089   -0.00036   -0.00032
C8    1   -0.162342    0.378712    0.091320    11.00000    0.03088    0.06181 =
         0.04715    0.00499    0.00219   -0.00050
AFIX  43
H8    2   -0.178705    0.338280    0.118648    11.00000   -1.20000
AFIX   0
C9    1   -0.202803    0.433600    0.058636    11.00000    0.02575    0.06002 =
         0.05172    0.00080   -0.00009   -0.00079
AFIX  43
H9    2   -0.253266    0.440100    0.058783    11.00000   -1.20000
AFIX   0
C10   1   -0.155779    0.480313    0.023653    11.00000    0.02797    0.03916 =
         0.04525   -0.00380   -0.00157    0.00041
C11   1    0.257890    0.449630    0.024549    11.00000    0.02745    0.04860 =
         0.04240    0.00162   -0.00257    0.00193
C12   1    0.294786    0.532182    0.052314    11.00000    0.02862    0.05167 =
         0.05236   -0.00822   -0.00304    0.00799
AFIX  43
H12   2    0.270004    0.598733    0.066469    11.00000   -1.20000
AFIX   0
C13   1    0.367408    0.519156    0.059772    11.00000    0.03212    0.04983 =
         0.05077   -0.01211   -0.00823    0.00137
AFIX  43
H13   2    0.392027    0.576788    0.078791    11.00000   -1.20000
AFIX   0
C14   1    0.404002    0.422212    0.039509    11.00000    0.02434    0.05007 =
         0.04468   -0.00079   -0.00375    0.00415
C15   1    0.368350    0.341167    0.010637    11.00000    0.03190    0.05712 =
         0.06052   -0.01852   -0.00659    0.00853
AFIX  43
H15   2    0.393379    0.276307   -0.004423    11.00000   -1.20000
AFIX   0
C16   1    0.295291    0.355434    0.003802    11.00000    0.03342    0.05629 =
         0.06084   -0.01878   -0.01156    0.00386
AFIX  43
H16   2    0.270754    0.298726   -0.015654    11.00000   -1.20000
AFIX   0
C17   1    0.516058    0.321081    0.027319    11.00000    0.03222    0.05910 =
         0.05349   -0.00861   -0.00083    0.00809
AFIX  23
H17A  2    0.521217    0.340991   -0.006155    11.00000   -1.20000
H17B  2    0.491924    0.240243    0.030104    11.00000   -1.20000
AFIX   0
C18   1    0.588419    0.316024    0.050299    11.00000    0.02741    0.06069 =
         0.05544   -0.00372   -0.00055    0.00918
AFIX  23
H18A  2    0.607449    0.400827    0.053177    11.00000   -1.20000
H18B  2    0.621396    0.268508    0.030254    11.00000   -1.20000
AFIX   0
C19   1    0.585890    0.256947    0.098266    11.00000    0.03245    0.06031 =
         0.05897   -0.00342    0.00110    0.00162
AFIX  23
H19A  2    0.552358    0.304143    0.118023    11.00000   -1.20000
H19B  2    0.566938    0.172146    0.095171    11.00000   -1.20000
AFIX   0
C20   1    0.657636    0.251121    0.122627    11.00000    0.03406    0.07752 =
         0.05782    0.00474   -0.00225    0.00418
AFIX  23
H20A  2    0.692093    0.208669    0.102034    11.00000   -1.20000
H20B  2    0.675146    0.336177    0.127713    11.00000   -1.20000
AFIX   0
C21   1    0.655197    0.184638    0.169011    11.00000    0.05311    0.11983 =
         0.07016    0.02743   -0.00691   -0.00086
AFIX  23
H21A  2    0.636320    0.100370    0.164150    11.00000   -1.20000
H21B  2    0.622031    0.228635    0.190043    11.00000   -1.20000
AFIX   0
C22   1    0.727769    0.176015    0.192216    11.00000    0.07834    0.25697 =
         0.09403    0.07157   -0.02503    0.00248
AFIX 137
H22A  2    0.761669    0.137237    0.170792    11.00000   -1.50000
H22B  2    0.723967    0.126278    0.220600    11.00000   -1.50000
H22C  2    0.744474    0.258969    0.200223    11.00000   -1.50000
AFIX   0
C23   1   -0.048501    0.263833    0.142580    11.00000    0.02867    0.06781 =
         0.04448    0.00634   -0.00280    0.00114
C24   1   -0.064675    0.310536    0.185886    11.00000    0.04990    0.08125 =
         0.04841    0.00257   -0.00545    0.00409
AFIX  43
H24   2   -0.063405    0.397002    0.191141    11.00000   -1.20000
AFIX   0
C25   1   -0.083399    0.228590    0.222955    11.00000    0.04604    0.11873 =
         0.03809   -0.00647   -0.00168    0.00368
AFIX  43
H25   2   -0.093896    0.259493    0.253139    11.00000   -1.20000
AFIX   0
C26   1   -0.085878    0.103868    0.213931    11.00000    0.06257    0.06811 =
         0.07265    0.01299   -0.00347   -0.00755
C27   1   -0.068738    0.057659    0.172045    11.00000    0.07720    0.07340 =
         0.06779    0.00643    0.01696   -0.01041
AFIX  43
H27   2   -0.069364   -0.028897    0.166951    11.00000   -1.20000
AFIX   0
C28   1   -0.050377    0.136097    0.136779    11.00000    0.05154    0.06876 =
         0.06459    0.01092    0.00912   -0.00356
AFIX  43
H28   2   -0.038460    0.102445    0.107246    11.00000   -1.20000
AFIX   0
C29   1   -0.132142    0.059765    0.289061    11.00000    0.11391    0.12740 =
         0.06198   -0.02303   -0.01300    0.01009
AFIX  23
H29A  2   -0.169240    0.123126    0.283785    11.00000   -1.20000
H29B  2   -0.092803    0.097221    0.307145    11.00000   -1.20000
AFIX   0
C30   1   -0.163847   -0.052942    0.315576    11.00000    0.13634    0.12538 =
         0.06195    0.00711    0.02609   -0.02919
AFIX  23
H30A  2   -0.185423   -0.022926    0.344920    11.00000   -1.20000
H30B  2   -0.202632   -0.088406    0.296439    11.00000   -1.20000
AFIX   0
C31   1   -0.115554   -0.147663    0.326492    11.00000    0.21989    0.11127 =
         0.09801    0.00759    0.06316    0.03130
PART 1
AFIX  23
H31A  2   -0.079265   -0.116542    0.348572    21.00000   -1.20000
H31B  2   -0.090856   -0.175233    0.297867    21.00000   -1.20000
PART 2
AFIX  23
H31C  2   -0.075772   -0.101943    0.341122   -21.00000   -1.20000
H31D  2   -0.097469   -0.172017    0.295442   -21.00000   -1.20000
AFIX   0
PART 1
C32A  1   -0.155217   -0.255260    0.348125    21.00000    0.10716    0.08548 =
         0.07868   -0.00490    0.03841   -0.03017
AFIX  23
H32C  2   -0.173814   -0.231487    0.379110    21.00000   -1.20000
H32D  2   -0.196019   -0.278779    0.328173    21.00000   -1.20000
AFIX   0
C33A  1   -0.105089   -0.361707    0.352878    21.00000    0.08996    0.09903 =
         0.12484    0.05199   -0.00133    0.00341
AFIX  23
H33A  2   -0.062451   -0.335042    0.370488    21.00000   -1.20000
H33B  2   -0.128582   -0.428291    0.370779    21.00000   -1.20000
AFIX   0
C34A  1   -0.082324   -0.411122    0.306018    21.00000    0.21568    0.08462 =
         0.26689    0.04974    0.13710    0.07008
AFIX 137
H34A  2   -0.123306   -0.448915    0.290426    21.00000   -1.50000
H34B  2   -0.044929   -0.473131    0.310340    21.00000   -1.50000
H34C  2   -0.063963   -0.343386    0.286879    21.00000   -1.50000
AFIX   0
PART 2
C32B  1   -0.114820   -0.269589    0.353011   -21.00000    0.18704    0.14370 =
         0.27185    0.03591   -0.16519   -0.02552
AFIX  23
H32E  2   -0.065258   -0.299956    0.355691   -21.00000   -1.20000
H32F  2   -0.133678   -0.256731    0.384837   -21.00000   -1.20000
AFIX   0
C33B  1   -0.159891   -0.364605    0.327887   -21.00000    0.11300    0.10661 =
         0.11241    0.04359   -0.04060   -0.01400
AFIX  23
H33C  2   -0.194846   -0.322680    0.307500   -21.00000   -1.20000
H33D  2   -0.186411   -0.415001    0.350816   -21.00000   -1.20000
AFIX   0
C34B  1   -0.111655   -0.447236    0.298761   -21.00000    0.26505    0.10780 =
         0.09385    0.01088    0.03856   -0.03784
AFIX 137
H34D  2   -0.089998   -0.398652    0.273710   -21.00000   -1.50000
H34E  2   -0.139824   -0.514414    0.285272   -21.00000   -1.50000
H34F  2   -0.074123   -0.481777    0.318571   -21.00000   -1.50000
HKLF 4
REM  VA007 in Pbcn
REM R1 =  0.0558 for   3950 Fo > 4sig(Fo)  and  0.0751 for all   5173 data
REM    380 parameters refined using     10 restraints
END
WGHT      0.0656      7.2014
REM Highest difference peak  0.917,  deepest hole -0.322,  1-sigma level  0.054
Q1    1  -0.0995  0.1178  0.2678  11.00000  0.05    0.92
Q2    1  -0.0815  0.3166  0.2321  11.00000  0.05    0.48
Q3    1  -0.1178 -0.0226  0.2790  11.00000  0.05    0.40
Q4    1  -0.1783 -0.1824  0.3141  11.00000  0.05    0.39
Q5    1  -0.0995 -0.0530  0.3220  11.00000  0.05    0.35
Q6    1   0.0015  0.5589  0.0274  11.00000  0.05    0.35
Q7    1  -0.0011  0.4410  0.0291  11.00000  0.05    0.34
Q8    1  -0.0845  0.1754  0.2336  11.00000  0.05    0.34
Q9    1  -0.0931  0.2215  0.2135  11.00000  0.05    0.30
Q10   1  -0.0774 -0.0657  0.2720  11.00000  0.05    0.27
Q11   1  -0.0967 -0.1716  0.3356  11.00000  0.05    0.26
Q12   1  -0.0779 -0.2424  0.3118  11.00000  0.05    0.26
Q13   1  -0.0643  0.1221  0.1913  11.00000  0.05    0.25
Q14   1  -0.0386  0.2029  0.1508  11.00000  0.05    0.23
Q15   1  -0.0399  0.2977  0.1647  11.00000  0.05    0.22
Q16   1   0.1648  0.4681 -0.0034  11.00000  0.05    0.21
Q17   1   0.0403  0.4907  0.0312  11.00000  0.05    0.20
Q18   1  -0.1822  0.4436  0.0829  11.00000  0.05    0.19
Q19   1   0.3788  0.4365  0.0627  11.00000  0.05    0.19
Q20   1   0.6204  0.1518  0.1789  11.00000  0.05    0.19
;
