# Supplementary material for: {5,10,15,20-Tetra­kis[4-(hex­yloxy)phen­yl]porphyrinato}nickel(II)
Source: Acta Crystallogr Sect E Struct Rep Online. 2012 May 26;68(Pt 6):m814. doi: 10.1107/S160053681202226X (PMC3379137; doi:10.1107/S160053681202226X)
Supplement: Supplementary file 2 [file e-68-0m814-Isup2.hkl]

# 
# h,k,l, Fc-squared, Fo-squared, sigma(Fo-squared) and status flag 
# 
data_I
_shelx_title ' I in Pbcn' 
_shelx_refln_list_code          4 
_shelx_F_calc_maximum      470.94 
_exptl_crystal_F_000      2288.00 
_reflns_d_resolution_high  0.8397 
 
loop_ 
 _symmetry_equiv_pos_as_xyz 
 'x, y, z' 
 '-x+1/2, -y+1/2, z+1/2' 
 '-x, y, -z+1/2' 
 'x+1/2, -y+1/2, -z' 
 '-x, -y, -z' 
 'x-1/2, y-1/2, -z-1/2' 
 'x, -y, z-1/2' 
 '-x-1/2, y-1/2, z' 
 
_cell_length_a    18.7735 
_cell_length_b    10.8439 
_cell_length_c    28.7173 
_cell_angle_alpha  90.000 
_cell_angle_beta   90.000 
_cell_angle_gamma  90.000 
 
_shelx_F_squared_multiplier     1.000 
 
loop_ 
 _refln_index_h 
 _refln_index_k 
 _refln_index_l 
 _refln_F_squared_calc 
 _refln_F_squared_meas 
 _refln_F_squared_sigma 
 _refln_observed_status 
   2   0   0    81734.55    86656.62   1329.85 o 
   4   0   0    98116.61   103673.65   1523.66 o 
   6   0   0     2594.41     3790.67     77.16 o 
   8   0   0       63.70        2.76     16.53 o 
  10   0   0     2896.35     3259.06     80.83 o 
  12   0   0    11873.53    13036.68    232.40 o 
  14   0   0     4191.21     3492.60     95.53 o 
  16   0   0     1170.30     1303.90     63.15 o 
  18   0   0      177.15       29.39     34.68 o 
  20   0   0     2852.76     2598.38    100.58 o 
  22   0   0      653.13      781.93     67.74 o 
   1   1   0     5939.74     7752.37     62.14 o 
   3   1   0     3003.45     2451.76     25.49 o 
   5   1   0    17168.20    19938.48    155.50 o 
   7   1   0     6273.07     6230.11     64.06 o 
   9   1   0     3390.13     5302.73     76.61 o 
  11   1   0     6295.19     6095.29    111.03 o 
  13   1   0     8260.66     8440.29    119.88 o 
  15   1   0     1066.87     1185.25     43.83 o 
  17   1   0     1803.92     1586.77     52.25 o 
  19   1   0     3006.29     3075.12     73.48 o 
  21   1   0      767.39      853.83     47.90 o 
   0   2   0    27643.49    26272.00    232.62 o 
   2   2   0      190.27      205.04      8.24 o 
   4   2   0     2639.87     3052.96     27.59 o 
   6   2   0     7682.17     8484.26     65.16 o 
   8   2   0     9084.16     9988.99    112.49 o 
  10   2   0     8386.68     7907.16     63.78 o 
  12   2   0     1254.37     1137.04     37.59 o 
  14   2   0     2162.56     2042.15     78.42 o 
  16   2   0     5466.04     5355.29     77.94 o 
  18   2   0      417.08      402.35     34.20 o 
  20   2   0      587.49      706.79     38.98 o 
  22   2   0      232.95      316.68     29.56 o 
   1   3   0      477.20      519.14     21.40 o 
   3   3   0    20869.54    20686.21    145.72 o 
   5   3   0     8385.95     9025.27     69.54 o 
   7   3   0     4159.51     3680.22     35.39 o 
   9   3   0     6946.12     6459.67     94.88 o 
  11   3   0    11758.87    13291.07    171.86 o 
  13   3   0     3041.73     3008.11     78.36 o 
  15   3   0     5605.89     5204.65    100.60 o 
  17   3   0     1149.24     1080.66     38.53 o 
  19   3   0      241.50      335.20     27.40 o 
  21   3   0      642.10      671.13     35.44 o 
   0   4   0      183.48      134.07     20.67 o 
   2   4   0       55.74        7.60     10.29 o 
   4   4   0      535.84      566.78     13.39 o 
   6   4   0     3879.87     4285.00     40.34 o 
   8   4   0     4700.78     4690.97     44.51 o 
  10   4   0     4517.90     4083.39     43.03 o 
  12   4   0     7630.11     7866.61    140.61 o 
  14   4   0     4285.02     4321.27     85.98 o 
  16   4   0     3266.15     3482.62     60.59 o 
  18   4   0     1236.42     1167.72    155.35 o 
  20   4   0      766.19      760.54     46.59 o 
   1   5   0     4200.22     4474.17     50.12 o 
   3   5   0    10925.71    11127.70     86.05 o 
   5   5   0     8384.28     7496.14     63.13 o 
   7   5   0     2844.29     2498.40     44.51 o 
   9   5   0      928.12      833.25     19.67 o 
  11   5   0     2938.61     2903.17     35.96 o 
  13   5   0     1687.00     1642.75     38.75 o 
  15   5   0       24.10       20.90     30.08 o 
  17   5   0      815.06      687.32     40.46 o 
  19   5   0     1004.15     1003.91     50.08 o 
   0   6   0     1312.95     1179.24     36.58 o 
   2   6   0      899.93      653.61     15.66 o 
   4   6   0     3832.33     3609.00     48.59 o 
   6   6   0    11079.39    11473.71     92.40 o 
   8   6   0     5671.85     5236.94     60.06 o 
  10   6   0     2019.08     2007.63     35.61 o 
  12   6   0      318.96      266.30     27.10 o 
  14   6   0      988.62      835.40     61.89 o 
  16   6   0      567.41      647.08     42.83 o 
  18   6   0      917.67      995.34     51.78 o 
   1   7   0     3343.57     2847.91     36.16 o 
   3   7   0     5911.90     6009.61     66.31 o 
   5   7   0     4584.86     4145.19     84.42 o 
   7   7   0     5510.67     5239.69     62.68 o 
   9   7   0      552.40      476.86     21.43 o 
  11   7   0     3596.64     3307.83     60.99 o 
  13   7   0     3062.13     3332.91     75.09 o 
  15   7   0      957.95      775.26     48.45 o 
  17   7   0       36.80       35.12     26.81 o 
   0   8   0      781.33      601.23     45.93 o 
   2   8   0     1365.38     1198.69     29.57 o 
   4   8   0      432.46      373.22     22.59 o 
   6   8   0     4666.08     4526.51     59.19 o 
   8   8   0      939.21     1031.57     30.01 o 
  10   8   0      115.93       89.89     17.43 o 
  12   8   0      461.45      362.60     25.36 o 
  14   8   0      332.35      276.53     31.63 o 
  16   8   0       12.96       42.50     26.51 o 
   1   9   0     1005.30     1054.67     38.41 o 
   3   9   0      893.29      722.09     33.80 o 
   5   9   0     1661.29     1663.44     45.32 o 
   7   9   0     2161.02     2048.73     56.15 o 
   9   9   0      807.22      650.18     26.55 o 
  11   9   0      299.83      215.75     35.70 o 
  13   9   0     1052.10     1047.44     48.87 o 
  15   9   0      434.26      498.04     40.51 o 
   0  10   0       99.56       87.07     26.36 o 
   2  10   0     1842.73     1879.76     91.08 o 
   4  10   0      385.98      502.67     32.69 o 
   6  10   0      235.85      239.09     25.93 o 
   8  10   0     1196.86     1107.31     61.16 o 
  10  10   0     1251.91     1233.11     41.36 o 
  12  10   0      780.23      820.25     43.78 o 
  14  10   0      527.18      547.72     42.54 o 
   1  11   0       90.30      142.56     26.61 o 
   3  11   0      141.80      170.15     30.25 o 
   5  11   0      240.08      250.39     28.49 o 
   7  11   0       61.65       59.26     22.88 o 
   9  11   0      507.48      639.71     39.85 o 
  11  11   0       52.84      120.43     52.70 o 
   0  12   0      870.54      727.27     65.22 o 
   2  12   0     1180.44     1207.03     51.38 o 
   4  12   0       91.05       86.20     26.03 o 
   6  12   0      298.59      388.03     46.05 o 
   8  12   0      728.95      876.59     53.00 o 
   1   1   1     6872.96     7510.03     45.80 o 
   2   1   1      832.64      845.53      7.37 o 
   3   1   1    24065.42    27546.16    133.36 o 
   4   1   1      341.48      302.43      6.06 o 
   5   1   1     2897.50     3945.16     25.47 o 
   6   1   1     2544.94     2892.40     22.00 o 
   7   1   1     8747.01     9312.55     58.89 o 
   8   1   1       32.55       40.05      5.00 o 
   9   1   1     2074.76     1989.32     24.00 o 
  10   1   1      612.90      546.70     18.52 o 
  11   1   1       38.32       38.41     11.59 o 
  12   1   1       38.05       67.88     14.29 o 
  13   1   1      496.36      528.07     26.81 o 
  14   1   1      968.29      898.58     26.81 o 
  15   1   1       94.19      122.58     16.52 o 
  16   1   1       22.17       49.66     20.63 o 
  17   1   1        0.03        6.52     16.31 o 
  18   1   1        9.63      -12.24     16.15 o 
  19   1   1        5.02        1.44     17.85 o 
  20   1   1       10.97       15.72     18.70 o 
  21   1   1       45.87       74.10     21.54 o 
  22   1   1       33.58       99.61     22.07 o 
   0   2   1      452.31      695.79     10.19 o 
   1   2   1     8408.12     8593.95     51.64 o 
   2   2   1     1918.99     2306.24     16.73 o 
   3   2   1      625.35      573.23      7.36 o 
   4   2   1      424.16      326.80      8.89 o 
   5   2   1      415.07      340.03      7.28 o 
   6   2   1     2758.37     3031.68     20.46 o 
   7   2   1      515.94      511.14      8.27 o 
   8   2   1      343.44      438.78      8.34 o 
   9   2   1     5033.83     5699.50     34.35 o 
  10   2   1       19.73       35.71      5.33 o 
  11   2   1        0.55       13.14      7.62 o 
  12   2   1        6.31       15.22     10.44 o 
  13   2   1     1107.92     1138.77     24.92 o 
  14   2   1      345.25      430.13     18.15 o 
  15   2   1      872.09      829.63     24.25 o 
  16   2   1      305.55      302.62     19.60 o 
  17   2   1        3.92       -2.33     12.42 o 
  18   2   1       57.47       45.61     13.63 o 
  19   2   1        0.47      -13.58     13.58 o 
  20   2   1        4.58        6.94     14.26 o 
  21   2   1        0.60        2.37     14.21 o 
  22   2   1       15.93        8.47     15.42 o 
   1   3   1     5549.94     5456.58     31.17 o 
   2   3   1    12786.10    12742.08     69.18 o 
   3   3   1     6225.75     6850.43     38.19 o 
   4   3   1     2895.18     2987.53     20.38 o 
   5   3   1       92.87       71.22      8.35 o 
   6   3   1      236.45      201.91      6.21 o 
   7   3   1      145.23      148.41      6.25 o 
   8   3   1     3571.82     3895.72     26.48 o 
   9   3   1      307.13      337.50      8.37 o 
  10   3   1      525.14      546.64     10.39 o 
  11   3   1       38.14       28.27      7.80 o 
  12   3   1     2696.69     2810.33     40.57 o 
  13   3   1      395.48      448.40     16.10 o 
  14   3   1     8289.66     8529.34     72.76 o 
  15   3   1       49.54       76.51     12.77 o 
  16   3   1      727.72      705.69     21.69 o 
  17   3   1      123.84      148.71     19.58 o 
  18   3   1      721.44      714.20     23.21 o 
  19   3   1       11.98       12.75     13.45 o 
  20   3   1      103.94      102.76     16.28 o 
  21   3   1       10.24       -1.98     14.93 o 
   0   4   1     3291.34     2987.02     30.59 o 
   1   4   1     1341.03     1275.35     13.16 o 
   2   4   1     5653.64     5401.44     34.09 o 
   3   4   1     3136.86     3194.48     22.11 o 
   4   4   1     2259.19     1954.40     16.38 o 
   5   4   1     8951.74     9982.75     57.38 o 
   6   4   1     2124.38     1924.43     17.16 o 
   7   4   1     2193.23     2032.75     18.04 o 
   8   4   1        0.69        2.84      5.59 o 
   9   4   1     2202.59     2402.72     20.89 o 
  10   4   1      108.88       88.85      7.45 o 
  11   4   1      172.86      158.39     11.87 o 
  12   4   1      130.37      114.09     11.63 o 
  13   4   1     1852.86     1847.80     39.71 o 
  14   4   1        0.42       21.31     11.66 o 
  15   4   1      443.75      468.62     19.66 o 
  16   4   1       25.47       41.19     12.68 o 
  17   4   1      296.13      323.78     17.38 o 
  18   4   1        0.34       21.37     16.70 o 
  19   4   1      465.77      488.97     38.61 o 
  20   4   1        1.32       -6.81     17.96 o 
  21   4   1       44.62       36.05     20.61 o 
   1   5   1        4.04       17.14      5.18 o 
   2   5   1      421.47      394.35      9.68 o 
   3   5   1       50.13       63.93      7.97 o 
   4   5   1     2177.80     2480.69     20.08 o 
   5   5   1     1403.18      967.92     20.09 o 
   6   5   1      238.85      256.69      7.86 o 
   7   5   1      717.84      676.64     11.98 o 
   8   5   1       47.77       49.34      6.75 o 
   9   5   1      871.89      775.73     13.58 o 
  10   5   1        7.84       -5.49      7.04 o 
  11   5   1       16.95       11.16      9.99 o 
  12   5   1      234.71      271.27     13.75 o 
  13   5   1       32.62       45.29     13.52 o 
  14   5   1     3414.41     3464.58     46.22 o 
  15   5   1      958.25      890.57     29.49 o 
  16   5   1        4.88       -9.74     15.85 o 
  17   5   1      100.68       90.73     19.09 o 
  18   5   1      218.97      193.46     21.47 o 
  19   5   1       15.38       45.22     18.52 o 
  20   5   1       22.16       35.77     21.89 o 
   0   6   1      122.17       40.11     15.31 o 
   1   6   1      476.45      439.46     11.20 o 
   2   6   1       94.86      121.87      9.19 o 
   3   6   1     1209.64     1211.07     14.95 o 
   4   6   1      527.59      407.90      9.72 o 
   5   6   1      118.45      119.95      6.89 o 
   6   6   1      424.31      642.97     23.63 o 
   7   6   1      246.71      290.67     11.62 o 
   8   6   1      587.58      603.76     14.57 o 
   9   6   1        4.37        0.39      8.07 o 
  10   6   1        7.73       16.55      9.81 o 
  11   6   1      899.98      908.73     18.42 o 
  12   6   1      106.74      119.73     16.32 o 
  13   6   1     1275.02     1263.08     32.94 o 
  14   6   1        2.70       20.73     16.01 o 
  15   6   1      593.22      571.78     26.63 o 
  16   6   1       55.36       29.38     17.13 o 
  17   6   1        9.82        4.95     17.50 o 
  18   6   1        7.91       13.85     18.37 o 
  19   6   1      213.20      156.14     23.13 o 
   1   7   1      102.06       68.50      8.88 o 
   2   7   1      384.45      355.79     12.26 o 
   3   7   1       96.24      107.24     13.69 o 
   4   7   1        1.94       -8.43      8.43 o 
   5   7   1       27.67       20.33     10.59 o 
   6   7   1      318.99      309.25     15.32 o 
   7   7   1       26.30       32.76     13.91 o 
   8   7   1        0.02       -9.25      9.25 o 
   9   7   1       43.88       18.98     10.20 o 
  10   7   1        0.10       -9.62      9.62 o 
  11   7   1        1.62       26.47     10.93 o 
  12   7   1     1295.78     1122.36     28.03 o 
  13   7   1       15.49       67.79     16.45 o 
  14   7   1       28.56        5.23     17.96 o 
  15   7   1       22.58       75.59     17.71 o 
  16   7   1        0.29       11.66     16.69 o 
  17   7   1       11.97        5.71     18.38 o 
  18   7   1       25.14       15.60     18.87 o 
   0   8   1        7.84       16.98     16.74 o 
   1   8   1       11.50       14.87     10.93 o 
   2   8   1        1.27        0.78     10.91 o 
   3   8   1      811.88      740.85     17.68 o 
   4   8   1        0.70       -4.13      9.31 o 
   5   8   1      136.09      152.35     11.63 o 
   6   8   1        9.21       43.24     14.27 o 
   7   8   1       17.85        8.04     10.49 o 
   8   8   1        3.10       -4.30     11.84 o 
   9   8   1      164.80      182.09     12.87 o 
  10   8   1        0.04      -10.76     10.76 o 
  11   8   1      240.42      235.01     21.54 o 
  12   8   1      158.72      177.27     16.13 o 
  13   8   1        4.04      -18.69     18.69 o 
  14   8   1        5.58       45.36     16.96 o 
  15   8   1      371.24      387.09     25.44 o 
  16   8   1       85.26      111.35     20.69 o 
  17   8   1       24.89      -13.28     19.20 o 
   1   9   1      122.96       58.37     13.80 o 
   2   9   1       99.12       76.45     15.78 o 
   3   9   1       59.03       97.34     15.98 o 
   4   9   1      199.95      170.00     16.46 o 
   5   9   1      149.49      133.51     14.15 o 
   6   9   1       82.31       95.48     13.44 o 
   7   9   1       47.05       56.96     12.13 o 
   8   9   1        1.46       -7.13     10.69 o 
   9   9   1       15.67       33.48     11.90 o 
  10   9   1        5.73        8.49     12.53 o 
  11   9   1       93.17       99.17     15.06 o 
  12   9   1      359.31      342.36     21.92 o 
  13   9   1       81.79      118.34     19.45 o 
  14   9   1       19.87        6.00     17.38 o 
  15   9   1       65.42       57.99     19.90 o 
  16   9   1        0.15       -7.74     29.62 o 
   0  10   1      218.33      228.46     28.81 o 
   1  10   1      504.29      495.13     21.76 o 
   2  10   1       22.48       53.58     18.23 o 
   3  10   1      771.69      752.93     24.89 o 
   4  10   1       13.24       20.91     15.04 o 
   5  10   1      141.51      145.17     16.98 o 
   6  10   1       48.82       66.80     16.08 o 
   7  10   1      196.32      224.24     22.90 o 
   8  10   1       24.49       93.22     15.96 o 
   9  10   1       65.20       60.68     15.47 o 
  10  10   1       56.33      149.40     16.90 o 
  11  10   1      104.69      112.24     20.57 o 
  12  10   1       59.79       57.95     21.93 o 
  13  10   1       67.18       46.70     18.96 o 
  14  10   1        3.55       -1.77     17.85 o 
   1  11   1       30.52       70.85     20.18 o 
   2  11   1        4.33       12.14     15.50 o 
   3  11   1      131.08      120.48     19.84 o 
   4  11   1       75.97       89.17     17.40 o 
   5  11   1       73.71      119.90     18.01 o 
   6  11   1       93.67       65.71     16.27 o 
   7  11   1        4.17       -5.52     15.12 o 
   8  11   1       69.09      126.84     17.52 o 
   9  11   1       26.61      118.53     18.17 o 
  10  11   1      263.24      294.65     20.06 o 
  11  11   1       78.52      107.77     35.30 o 
   0  12   1       30.73      161.48     45.81 o 
   1  12   1      319.47      364.04     25.62 o 
   2  12   1        2.12      140.90     19.40 o 
   3  12   1       85.24      100.40     18.44 o 
   4  12   1        4.42       52.37     16.77 o 
   5  12   1        2.09       52.36     22.42 o 
   6  12   1       20.27       74.75     21.88 o 
   7  12   1        0.44       50.10     26.28 o 
   8  12   1        1.00      142.79     19.10 o 
   1   0   2      225.96      243.99      5.07 o 
   2   0   2     6027.46     5947.87     56.12 o 
   3   0   2     1491.21     1575.82     18.78 o 
   4   0   2    46663.00    49310.43    377.76 o 
   5   0   2    32498.65    33022.23    370.54 o 
   6   0   2    39088.67    46026.99    404.51 o 
   7   0   2     5159.83     5637.36     75.83 o 
   8   0   2     9369.51    10543.05    128.85 o 
   9   0   2     5419.37     5524.32     79.16 o 
  10   0   2     8850.36     9006.52    117.89 o 
  11   0   2     7730.29     8173.74    156.50 o 
  12   0   2     2071.13     1807.94     45.79 o 
  13   0   2       76.48       71.90     19.92 o 
  14   0   2     2498.12     2463.40     97.71 o 
  15   0   2      814.09      753.28     38.07 o 
  16   0   2      606.02      572.92     35.32 o 
  17   0   2      249.09      207.32     51.67 o 
  18   0   2      146.02      154.74     40.53 o 
  19   0   2       23.59       83.25     27.51 o 
  20   0   2     1421.45     1465.99    140.31 o 
  21   0   2        1.97        5.51     26.76 o 
  22   0   2      491.66      538.86     42.05 o 
   1   1   2    54358.89    55839.88    287.82 o 
   2   1   2     3692.02     4166.66     25.33 o 
   3   1   2      390.37      224.59      4.54 o 
   4   1   2    19321.21    18267.34     94.76 o 
   5   1   2       50.30      103.42      4.59 o 
   6   1   2       19.28       14.47      4.11 o 
   7   1   2     5133.67     5429.98     42.43 o 
   8   1   2       13.63       50.45      4.44 o 
   9   1   2      445.96      792.14     19.19 o 
  10   1   2      989.74      928.96     21.29 o 
  11   1   2    11015.54    12041.69    107.46 o 
  12   1   2      458.54      621.44     21.69 o 
  13   1   2     5701.99     5768.76     65.50 o 
  14   1   2      690.61      734.33     28.94 o 
  15   1   2     2224.95     2065.58     38.85 o 
  16   1   2      498.75      386.98     22.39 o 
  17   1   2     2230.98     2147.01     41.74 o 
  18   1   2      105.52       63.64     18.20 o 
  19   1   2     1869.62     1970.92     43.15 o 
  20   1   2       11.44        6.80     18.91 o 
  21   1   2      767.76      856.43     37.92 o 
  22   1   2       42.85       64.39     18.77 o 
   0   2   2    66903.54    77703.22    696.32 o 
   1   2   2    17447.90    17741.16     91.81 o 
   2   2   2       60.74       69.63      4.12 o 
   3   2   2     3966.64     4855.02     29.03 o 
   4   2   2    15204.96    15237.78     76.74 o 
   5   2   2      953.97     1204.63     13.04 o 
   6   2   2     5124.69     5281.11     31.19 o 
   7   2   2     2559.99     2470.91     18.94 o 
   8   2   2      620.19      449.65      8.47 o 
   9   2   2     1394.26     1692.22     16.40 o 
  10   2   2     1053.44      871.11     12.26 o 
  11   2   2      271.59      254.63      9.66 o 
  12   2   2     5654.60     5828.26     57.29 o 
  13   2   2      133.19      213.72     23.42 o 
  14   2   2     3471.64     3231.26     42.08 o 
  15   2   2        0.09       -4.23     12.84 o 
  16   2   2     1728.60     1525.47     31.31 o 
  17   2   2        4.62        5.89     12.27 o 
  18   2   2      544.89      626.43     22.34 o 
  19   2   2        1.21        3.84     13.63 o 
  20   2   2     1218.39     1258.10     30.18 o 
  21   2   2       20.03       53.06     15.80 o 
  22   2   2      462.23      472.83     23.56 o 
   1   3   2    49908.05    51479.45    276.23 o 
   2   3   2     4983.72     5466.34     35.94 o 
   3   3   2      295.68      278.91      6.69 o 
   4   3   2       18.92       60.38      6.21 o 
   5   3   2     6561.79     6879.91     39.28 o 
   6   3   2      313.47      373.78      8.21 o 
   7   3   2     4780.65     4832.01     30.60 o 
   8   3   2      628.92      781.98     11.17 o 
   9   3   2     5085.74     4912.50     31.90 o 
  10   3   2       33.86       62.91      6.19 o 
  11   3   2     6548.71     6308.12     45.58 o 
  12   3   2      361.62      302.91     13.74 o 
  13   3   2     4334.48     4435.22     55.98 o 
  14   3   2       75.23       68.69     12.20 o 
  15   3   2     2892.61     3052.04     40.28 o 
  16   3   2      133.15      154.43     14.61 o 
  17   3   2     1202.94     1243.65     28.36 o 
  18   3   2      381.79      360.80     18.89 o 
  19   3   2      865.42      870.70     26.34 o 
  20   3   2       62.46       66.96     15.50 o 
  21   3   2      424.91      367.70     23.68 o 
   0   4   2      599.54      620.00     11.67 o 
   1   4   2      228.38      210.60      7.79 o 
   2   4   2      592.34      624.14      9.52 o 
   3   4   2     4141.98     3763.09     26.18 o 
   4   4   2     5812.66     5699.31     36.08 o 
   5   4   2      208.28      176.96      7.76 o 
   6   4   2     5653.40     5067.88     32.42 o 
   7   4   2       12.04       11.10      5.22 o 
   8   4   2     3119.71     3127.04     24.00 o 
   9   4   2       64.52       93.56      9.39 o 
  10   4   2     2397.62     2618.59     26.61 o 
  11   4   2      114.13       82.74      9.06 o 
  12   4   2     6180.34     6465.70     57.26 o 
  13   4   2       22.26       44.58     11.04 o 
  14   4   2     3003.69     2745.45     37.42 o 
  15   4   2       61.78       72.46     12.83 o 
  16   4   2     2143.14     2135.21     33.75 o 
  17   4   2      105.09      138.75     22.03 o 
  18   4   2     1137.80     1191.31     31.56 o 
  19   4   2       32.11       43.33     16.74 o 
  20   4   2      647.13      660.73     31.25 o 
  21   4   2       15.11       27.59     19.19 o 
   1   5   2     1492.80     1112.10     13.47 o 
   2   5   2       21.42       35.07      6.19 o 
   3   5   2     6553.49     6412.46     41.01 o 
   4   5   2       27.55       25.47      4.97 o 
   5   5   2     5178.37     5393.11     34.61 o 
   6   5   2      306.02      298.82     10.26 o 
   7   5   2     5695.01     5652.86     36.89 o 
   8   5   2     1460.95     1640.97     17.54 o 
   9   5   2     3570.29     3353.46     26.86 o 
  10   5   2       64.64       61.28      7.72 o 
  11   5   2     5235.19     5093.00     38.55 o 
  12   5   2     2249.61     2325.19     35.18 o 
  13   5   2      708.50      599.95     21.30 o 
  14   5   2     1803.79     1752.28     35.47 o 
  15   5   2        9.89       47.29     14.44 o 
  16   5   2       25.28       10.55     16.27 o 
  17   5   2      758.60      866.17     39.74 o 
  18   5   2       95.52       75.01     19.33 o 
  19   5   2      817.99      891.86     33.97 o 
  20   5   2       28.22       39.43     19.85 o 
   0   6   2     4156.91     3929.54     40.88 o 
   1   6   2      317.75      359.12     10.70 o 
   2   6   2     1940.47     1881.20     20.02 o 
   3   6   2       17.18        0.53      6.65 o 
   4   6   2     1933.19     1745.76     17.24 o 
   5   6   2      418.71      453.14     11.69 o 
   6   6   2     7739.16     7688.24     51.24 o 
   7   6   2      621.34      545.53     13.40 o 
   8   6   2     2476.01     2244.88     24.05 o 
   9   6   2     1215.83     1239.18     18.74 o 
  10   6   2     1612.56     1342.18     19.43 o 
  11   6   2       44.41       34.54      9.85 o 
  12   6   2     1750.97     1716.72     39.97 o 
  13   6   2        2.65       19.56     14.90 o 
  14   6   2     2555.87     2627.32     47.09 o 
  15   6   2       61.90       51.41     17.09 o 
  16   6   2      542.10      510.89     26.57 o 
  17   6   2      109.02      110.93     19.68 o 
  18   6   2      380.05      388.14     26.30 o 
  19   6   2      188.67      213.82     24.10 o 
   1   7   2     4033.51     3616.34     31.88 o 
   2   7   2        7.14       -2.27      8.19 o 
   3   7   2     5548.04     5390.51     39.89 o 
   4   7   2       26.04        2.03      7.52 o 
   5   7   2     1768.09     1520.63     23.71 o 
   6   7   2      614.97      612.21     17.79 o 
   7   7   2     3749.78     3541.02     34.70 o 
   8   7   2      169.51      177.47     11.82 o 
   9   7   2     1602.16     1596.18     24.03 o 
  10   7   2       36.80        8.62     10.05 o 
  11   7   2     2707.50     2626.46     40.90 o 
  12   7   2      108.81       63.37     14.30 o 
  13   7   2     1463.41     1232.03     33.89 o 
  14   7   2        4.13       -1.15     15.63 o 
  15   7   2      353.80      335.13     23.80 o 
  16   7   2       85.48       66.08     19.06 o 
  17   7   2      383.87      532.78     28.17 o 
  18   7   2      213.15      276.11     24.94 o 
   0   8   2       65.71       69.65     16.09 o 
   1   8   2      119.32      118.00     13.43 o 
   2   8   2      736.05      700.02     24.13 o 
   3   8   2      369.55      347.84     16.42 o 
   4   8   2      914.36      854.89     18.93 o 
   5   8   2        0.54       -4.21      9.86 o 
   6   8   2     4475.65     4132.10     39.47 o 
   7   8   2       48.17       49.01     13.89 o 
   8   8   2      917.36      768.92     22.16 o 
   9   8   2        2.67       -7.57     10.19 o 
  10   8   2      158.24      153.21     12.99 o 
  11   8   2       87.35       80.18     14.09 o 
  12   8   2      362.24      434.78     23.78 o 
  13   8   2      133.03      136.27     19.07 o 
  14   8   2     1058.70     1196.20     35.43 o 
  15   8   2        1.48        5.95     17.01 o 
  16   8   2      355.81      316.42     24.56 o 
  17   8   2       95.21      102.53     21.55 o 
   1   9   2     1716.80     1521.29     36.99 o 
   2   9   2       57.41        8.61     14.45 o 
   3   9   2     1044.02     1022.29     27.01 o 
   4   9   2       18.38       27.44     11.94 o 
   5   9   2      747.92      626.10     20.16 o 
   6   9   2       46.00       15.05     14.36 o 
   7   9   2     1244.44     1127.46     24.73 o 
   8   9   2        4.97      -10.74     10.74 o 
   9   9   2     1896.59     1994.32     28.90 o 
  10   9   2       65.42       81.96     12.28 o 
  11   9   2      979.52      940.86     32.16 o 
  12   9   2       11.75       32.92     18.62 o 
  13   9   2      979.43      887.56     31.68 o 
  14   9   2       22.49       29.45     18.58 o 
  15   9   2      154.05      165.82     22.15 o 
   0  10   2       45.92       14.24     20.68 o 
   1  10   2       27.67       58.59     16.11 o 
   2  10   2     1658.04     1626.50     33.38 o 
   3  10   2       77.95       65.56     16.23 o 
   4  10   2      478.64      430.94     21.28 o 
   5  10   2      218.94      208.99     17.86 o 
   6  10   2     1222.94     1155.61     29.22 o 
   7  10   2       15.91       55.28     14.89 o 
   8  10   2     1075.93     1073.83     28.26 o 
   9  10   2        0.65        2.08     13.07 o 
  10  10   2      285.04      319.30     21.64 o 
  11  10   2       29.77       38.82     20.67 o 
  12  10   2      326.35      346.81     28.37 o 
  13  10   2       18.18       28.44     21.18 o 
  14  10   2      352.47      362.85     29.57 o 
   1  11   2       44.50       61.52     17.50 o 
   2  11   2        0.79        1.71     15.93 o 
   3  11   2      168.54      251.30     20.06 o 
   4  11   2        3.62       32.49     16.35 o 
   5  11   2      448.03      530.86     24.75 o 
   6  11   2       21.51       24.19     15.88 o 
   7  11   2      279.86      310.40     22.33 o 
   8  11   2      162.32      213.40     21.88 o 
   9  11   2      655.14      701.78     25.52 o 
  10  11   2        3.22       67.32     16.75 o 
  11  11   2       23.57       44.07     22.80 o 
   0  12   2      489.46      660.69     46.91 o 
   1  12   2        3.35       60.24     19.78 o 
   2  12   2      963.17     1051.03     32.91 o 
   3  12   2       69.06      117.17     25.12 o 
   4  12   2      181.86      220.59     20.67 o 
   5  12   2       10.46       57.47     17.54 o 
   6  12   2      380.96      497.99     24.39 o 
   7  12   2       36.31       86.67     29.96 o 
   8  12   2      609.20      646.14     26.52 o 
   1   1   3        2.48        2.63      1.74 o 
   2   1   3     7373.11     8050.46     46.23 o 
   3   1   3      556.03      701.36      8.91 o 
   4   1   3    38326.07    40961.39    207.08 o 
   5   1   3     8114.45     9621.34     55.74 o 
   6   1   3     3341.07     4041.32     27.08 o 
   7   1   3       42.06       74.96      4.64 o 
   8   1   3      794.15      926.49     17.27 o 
   9   1   3     1425.05     1609.92     16.19 o 
  10   1   3     1614.46     1813.24     23.98 o 
  11   1   3     4133.73     4787.51     53.67 o 
  12   1   3        6.20        5.10     12.18 o 
  13   1   3     1269.53     1148.95     28.44 o 
  14   1   3      732.15      645.81     24.09 o 
  15   1   3      118.82      116.27     21.28 o 
  16   1   3      137.12      185.06     19.28 o 
  17   1   3       56.90       59.79     16.66 o 
  18   1   3      313.31      312.26     23.00 o 
  19   1   3      515.88      506.82     26.69 o 
  20   1   3       22.25       31.27     19.45 o 
  21   1   3       33.69        5.52     19.19 o 
  22   1   3        2.88      -13.57     16.92 o 
   0   2   3   221785.30   221806.88   1482.78 o 
   1   2   3      163.71      260.72      9.72 o 
   2   2   3    10284.19    11303.08     65.00 o 
   3   2   3       24.58       -3.54      3.54 o 
   4   2   3     6040.31     6209.69     36.35 o 
   5   2   3      202.50      190.45      5.69 o 
   6   2   3      460.92      468.42      8.44 o 
   7   2   3      229.12      301.29      7.02 o 
   8   2   3       12.90       10.54      4.56 o 
   9   2   3      988.06     1078.01     12.56 o 
  10   2   3       38.23       43.96      5.30 o 
  11   2   3      369.65      324.54     10.61 o 
  12   2   3      977.02      868.66     34.36 o 
  13   2   3      516.90      638.76     20.96 o 
  14   2   3      405.16      437.39     18.98 o 
  15   2   3     1086.87      962.00     25.18 o 
  16   2   3     3371.87     3349.99     45.62 o 
  17   2   3      230.49      249.11     18.05 o 
  18   2   3      847.31      789.83     24.08 o 
  19   2   3       28.77       18.89     14.23 o 
  20   2   3        5.14       35.41     14.97 o 
  21   2   3        8.64       12.62     15.08 o 
  22   2   3        1.71       -4.02     24.84 o 
   1   3   3    21011.63    22992.99    125.03 o 
   2   3   3     3176.59     2873.79     22.44 o 
   3   3   3    12747.78    13625.86     79.33 o 
   4   3   3      238.75      282.76      9.94 o 
   5   3   3      104.35      139.69      5.66 o 
   6   3   3      380.05      415.71      8.59 o 
   7   3   3     1811.49     1819.74     16.26 o 
   8   3   3      201.42      278.71      7.65 o 
   9   3   3     2758.67     2845.00     22.21 o 
  10   3   3     1382.97     1299.27     14.78 o 
  11   3   3      143.25      133.52     11.64 o 
  12   3   3      657.59      677.98     18.46 o 
  13   3   3     1111.01     1031.67     22.34 o 
  14   3   3      362.64      367.39     16.24 o 
  15   3   3      453.72      473.91     18.27 o 
  16   3   3      109.17      149.57     14.71 o 
  17   3   3      377.32      357.36     18.33 o 
  18   3   3      105.87      104.39     15.66 o 
  19   3   3       60.59       68.24     17.42 o 
  20   3   3      100.93      136.40     19.32 o 
  21   3   3        0.43       -5.17     16.19 o 
   0   4   3     5031.67     4910.88     38.68 o 
   1   4   3      337.18      456.22      7.72 o 
   2   4   3      220.34      176.03      6.64 o 
   3   4   3      206.73      184.77      7.33 o 
   4   4   3      665.76      618.93     11.25 o 
   5   4   3       92.65      114.15      5.65 o 
   6   4   3     1344.68     1360.06     14.38 o 
   7   4   3      551.87      374.12      8.93 o 
   8   4   3        6.95       13.94      5.89 o 
   9   4   3     1953.02     1961.61     18.86 o 
  10   4   3       34.62       18.33      6.69 o 
  11   4   3       73.17       52.11      7.76 o 
  12   4   3        2.27       23.14     10.38 o 
  13   4   3     2558.18     2555.81     33.58 o 
  14   4   3       25.27       26.82     11.58 o 
  15   4   3       13.32       -2.07     11.60 o 
  16   4   3      462.72      461.24     20.95 o 
  17   4   3        0.62       -2.83     13.91 o 
  18   4   3        0.51       16.58     14.85 o 
  19   4   3       15.14       10.45     15.55 o 
  20   4   3        1.89      -14.54     15.35 o 
  21   4   3        0.30        7.36     19.80 o 
   1   5   3     3266.42     2781.31     21.01 o 
   2   5   3      332.28      447.41     10.31 o 
   3   5   3      270.63      371.60     11.91 o 
   4   5   3     3839.62     3757.99     27.82 o 
   5   5   3      122.54       80.61      8.44 o 
   6   5   3      158.32      114.35      7.24 o 
   7   5   3     1174.40     1228.57     15.12 o 
   8   5   3       58.40       51.64      7.09 o 
   9   5   3      262.33      268.03      9.40 o 
  10   5   3       71.74       98.11      8.14 o 
  11   5   3        7.61       45.73     11.18 o 
  12   5   3      374.26      377.42     17.65 o 
  13   5   3      137.37      142.53     15.13 o 
  14   5   3     2577.64     2710.33     45.66 o 
  15   5   3     2860.25     2717.94     43.57 o 
  16   5   3        0.03        6.06     13.55 o 
  17   5   3      194.84      185.65     20.52 o 
  18   5   3       55.91       52.88     18.51 o 
  19   5   3        0.85       39.48     18.31 o 
  20   5   3       11.06       34.71     18.65 o 
   0   6   3       89.11       17.03     10.74 o 
   1   6   3      451.15      436.41      9.50 o 
   2   6   3       82.80       47.42      6.44 o 
   3   6   3      108.24      112.71      8.51 o 
   4   6   3       39.23       12.21      8.46 o 
   5   6   3      912.81      912.12     15.42 o 
   6   6   3     2179.12     2050.36     47.34 o 
   7   6   3        7.02       12.40      7.65 o 
   8   6   3       34.90       26.14      9.37 o 
   9   6   3      416.14      480.65     13.25 o 
  10   6   3      344.75      295.14     11.86 o 
  11   6   3      213.16      202.57     10.94 o 
  12   6   3      235.18      254.09     19.12 o 
  13   6   3        6.41        1.33     14.61 o 
  14   6   3        2.11       43.90     16.29 o 
  15   6   3     1325.95     1345.07     35.78 o 
  16   6   3      188.47      190.59     20.91 o 
  17   6   3        4.49       -5.02     27.08 o 
  18   6   3        2.17       24.37     18.55 o 
  19   6   3       41.52       29.44     24.94 o 
   1   7   3      321.44      323.76     21.58 o 
   2   7   3      250.48      166.83      9.56 o 
   3   7   3      336.81      388.03     14.28 o 
   4   7   3       79.25       72.84      8.49 o 
   5   7   3       25.81       31.49      8.45 o 
   6   7   3      493.42      551.66     14.09 o 
   7   7   3       37.63       32.90     10.42 o 
   8   7   3       68.36       42.25     10.53 o 
   9   7   3       30.87       46.38     10.51 o 
  10   7   3        3.80       13.84     10.31 o 
  11   7   3      160.94      179.14     19.85 o 
  12   7   3      764.69      751.53     24.86 o 
  13   7   3        0.60        4.25     15.05 o 
  14   7   3       14.96      -15.43     15.43 o 
  15   7   3        4.85       -7.06     16.50 o 
  16   7   3       22.52       -4.15     17.45 o 
  17   7   3      454.58      409.97     26.66 o 
  18   7   3      117.29      110.32     22.32 o 
   0   8   3      220.89      239.38     34.67 o 
   1   8   3       66.55       82.17     12.74 o 
   2   8   3      109.05       71.99     14.67 o 
   3   8   3     1500.72     1572.94     29.95 o 
   4   8   3       93.79       99.23     11.90 o 
   5   8   3      141.82      115.27     11.29 o 
   6   8   3      415.25      372.84     17.50 o 
   7   8   3       34.48       27.39     10.88 o 
   8   8   3       46.26       73.26     11.49 o 
   9   8   3       80.64       54.79     11.27 o 
  10   8   3      207.62      209.42     13.66 o 
  11   8   3       11.00       -0.66     12.38 o 
  12   8   3       33.56       48.69     13.44 o 
  13   8   3        2.92       17.24     16.62 o 
  14   8   3      197.49      193.09     20.88 o 
  15   8   3      186.04      101.05     19.87 o 
  16   8   3       69.03       42.74     19.09 o 
  17   8   3       61.83       23.34     19.36 o 
   1   9   3      629.62      585.47     20.43 o 
   2   9   3       13.77      -13.60     13.60 o 
   3   9   3      116.48      110.35     13.63 o 
   4   9   3       34.39       33.79     13.03 o 
   5   9   3      550.33      527.74     18.96 o 
   6   9   3       43.58       55.73     12.86 o 
   7   9   3       70.28       87.11     14.54 o 
   8   9   3       33.69       43.48     12.90 o 
   9   9   3      144.12      206.20     14.55 o 
  10   9   3       44.71       43.40     12.18 o 
  11   9   3       22.15       18.52     13.96 o 
  12   9   3      373.07      357.32     23.10 o 
  13   9   3       18.58       32.86     17.72 o 
  14   9   3       26.82       38.22     19.07 o 
  15   9   3      194.13      213.78     22.65 o 
   0  10   3      390.70      355.37     28.46 o 
   1  10   3       56.25       69.89     15.48 o 
   2  10   3       25.31      108.99     18.26 o 
   3  10   3      248.01      262.18     21.00 o 
   4  10   3       16.96       64.05     16.14 o 
   5  10   3        0.13       -4.51     14.00 o 
   6  10   3       22.25       22.56     15.69 o 
   7  10   3       20.05       44.33     18.11 o 
   8  10   3       57.61       79.14     14.51 o 
   9  10   3       92.67       92.83     14.87 o 
  10  10   3       97.98       79.63     14.26 o 
  11  10   3       19.80       22.19     16.27 o 
  12  10   3      346.30      330.39     30.87 o 
  13  10   3       93.41      115.42     24.34 o 
  14  10   3       49.51       92.77     43.86 o 
   1  11   3        5.70       15.98     18.49 o 
   2  11   3       12.92       24.65     16.66 o 
   3  11   3      149.78      168.95     19.27 o 
   4  11   3      100.19      128.83     17.99 o 
   5  11   3       19.94       68.86     17.12 o 
   6  11   3        0.47       17.67     22.73 o 
   7  11   3       11.39       52.74     16.39 o 
   8  11   3      122.14      116.19     21.70 o 
   9  11   3       15.61       66.13     21.45 o 
  10  11   3       11.52       27.80     22.94 o 
  11  11   3      103.62      107.10     24.75 o 
   0  12   3       67.58      145.60     35.22 o 
   1  12   3      175.70      189.30     22.82 o 
   2  12   3       11.07      122.55     19.99 o 
   3  12   3       21.88       58.87     18.37 o 
   4  12   3       65.41       95.23     18.42 o 
   5  12   3        7.09       81.19     20.20 o 
   6  12   3       46.58      109.79     23.18 o 
   7  12   3       19.71       69.11     18.73 o 
   8  12   3        4.21       32.61     39.27 o 
   0   0   4    23305.25    29165.72    638.29 o 
   1   0   4     2229.12     2202.23     21.19 o 
   2   0   4       20.28       45.83      8.68 o 
   3   0   4       73.25      103.63      8.14 o 
   4   0   4    11297.79    11103.52     89.21 o 
   5   0   4    27258.43    28415.67    218.41 o 
   6   0   4      514.74      346.08      9.88 o 
   7   0   4     2295.30     2512.85     26.84 o 
   8   0   4    28965.50    31269.38    279.40 o 
   9   0   4     8821.70    12005.74     99.50 o 
  10   0   4    30305.67    32238.50    290.79 o 
  11   0   4      151.89      117.80     31.35 o 
  12   0   4     4238.35     4249.36     72.58 o 
  13   0   4     5167.18     5930.50     93.77 o 
  14   0   4     5816.21     6231.02     99.37 o 
  15   0   4     1150.81     1153.91     43.84 o 
  16   0   4     6780.77     6991.21    112.36 o 
  17   0   4      177.53      258.56     29.79 o 
  18   0   4       12.48        2.11     24.27 o 
  19   0   4      153.03      104.68     28.74 o 
  20   0   4       83.42      121.78     29.71 o 
  21   0   4       12.12       44.43     28.01 o 
  22   0   4      574.91      695.45     46.03 o 
   1   1   4      145.28      158.11      3.35 o 
   2   1   4     9155.14     9614.13     51.74 o 
   3   1   4    18047.76    18530.03    109.28 o 
   4   1   4     3683.56     2596.86     18.61 o 
   5   1   4    14950.93    15400.08     81.48 o 
   6   1   4     1883.76     2063.31     16.90 o 
   7   1   4     3473.47     3554.40     25.10 o 
   8   1   4     7398.33     7232.75     45.10 o 
   9   1   4      281.22      354.91      8.14 o 
  10   1   4       33.29       44.99      5.14 o 
  11   1   4     4440.10     4631.30     52.75 o 
  12   1   4     1983.44     1889.23     32.86 o 
  13   1   4     5028.53     4921.65     86.81 o 
  14   1   4     1336.90     1283.48     30.72 o 
  15   1   4     4998.31     4703.82     59.89 o 
  16   1   4     1438.11     1485.92     43.79 o 
  17   1   4     3898.74     3801.23     56.04 o 
  18   1   4      528.56      491.43     25.40 o 
  19   1   4     1109.12     1168.16     38.94 o 
  20   1   4      104.14      122.06     20.80 o 
  21   1   4      643.26      651.72     27.18 o 
  22   1   4       44.32       41.45     18.09 o 
   0   2   4   178986.03   180443.44   1133.63 o 
   1   2   4        5.41       -3.10      3.10 o 
   2   2   4     6801.54     7227.12     41.13 o 
   3   2   4     1352.94      947.94     12.61 o 
   4   2   4     1063.59      853.67     11.39 o 
   5   2   4     1312.76     1109.24     11.28 o 
   6   2   4     6818.94     7235.60     40.74 o 
   7   2   4      173.60       98.04      5.28 o 
   8   2   4     2760.11     2067.05     18.58 o 
   9   2   4      195.43      229.92      7.26 o 
  10   2   4     1110.37      767.58     11.55 o 
  11   2   4     1285.09     1287.83     17.97 o 
  12   2   4     6953.75     7185.06     66.28 o 
  13   2   4        9.68        3.07     11.08 o 
  14   2   4      439.25      440.68     20.80 o 
  15   2   4       45.66       55.21     13.79 o 
  16   2   4      288.57      251.04     17.50 o 
  17   2   4      612.47      585.25     22.96 o 
  18   2   4     1439.10     1382.93     46.64 o 
  19   2   4       11.01       16.00     13.44 o 
  20   2   4     2239.04     2164.07     37.80 o 
  21   2   4       72.71       67.34     17.92 o 
   1   3   4    68248.30    73643.98    351.59 o 
   2   3   4    18445.26    19870.88    112.50 o 
   3   3   4      109.64       69.98     10.29 o 
   4   3   4      735.84      496.57      8.76 o 
   5   3   4    12607.92    12245.14     68.22 o 
   6   3   4       54.97       88.55      5.39 o 
   7   3   4     9305.85     9927.15     54.98 o 
   8   3   4      776.02      750.70     11.42 o 
   9   3   4     1560.41     1563.61     16.02 o 
  10   3   4      318.26      246.75      8.15 o 
  11   3   4     6149.12     6360.08     46.17 o 
  12   3   4      473.68      401.37     14.94 o 
  13   3   4     4085.17     3902.91     42.06 o 
  14   3   4      217.89      284.72     15.36 o 
  15   3   4      711.20      715.84     21.08 o 
  16   3   4      565.04      541.63     22.06 o 
  17   3   4        8.73       11.79     12.51 o 
  18   3   4       98.49      130.66     15.59 o 
  19   3   4      798.04      870.95     28.50 o 
  20   3   4        3.99       18.07     18.36 o 
  21   3   4      487.93      443.36     24.99 o 
   0   4   4    23298.22    22747.70    166.90 o 
   1   4   4       49.85       39.81      4.88 o 
   2   4   4     9369.65     8701.19     51.90 o 
   3   4   4      237.34      312.64      9.00 o 
   4   4   4     2866.89     3200.14     28.23 o 
   5   4   4      347.28      395.46      8.79 o 
   6   4   4     4145.88     4670.82     33.29 o 
   7   4   4      502.20      478.38     11.79 o 
   8   4   4     4117.18     4181.58     29.37 o 
   9   4   4      433.87      476.86     10.82 o 
  10   4   4     2246.72     1882.55     19.19 o 
  11   4   4      102.33      112.06      8.34 o 
  12   4   4     4515.35     4554.30     45.42 o 
  13   4   4       73.31       70.10     11.73 o 
  14   4   4      244.98      248.50     14.71 o 
  15   4   4      131.61      164.73     15.90 o 
  16   4   4      518.83      569.48     22.91 o 
  17   4   4       37.63        3.64     13.91 o 
  18   4   4     1359.11     1406.67     33.72 o 
  19   4   4        8.52       24.98     15.59 o 
  20   4   4      574.92      628.78     47.19 o 
  21   4   4        0.42       15.23     19.96 o 
   1   5   4     1277.12     1320.85     13.03 o 
   2   5   4     1380.84     1413.97     16.46 o 
   3   5   4     1845.56     1543.91     18.52 o 
   4   5   4     2414.97     2555.73     24.57 o 
   5   5   4     9025.51     8426.37     56.61 o 
   6   5   4     1062.06     1125.94     13.87 o 
   7   5   4     4925.85     4501.21     31.45 o 
   8   5   4      846.58      860.48     13.62 o 
   9   5   4      855.23      817.43     15.37 o 
  10   5   4      709.17      699.90     14.82 o 
  11   5   4     3684.25     3716.03     34.08 o 
  12   5   4     1456.74     1472.88     29.11 o 
  13   5   4     2838.47     2799.55     60.81 o 
  14   5   4     2791.77     2789.31     41.47 o 
  15   5   4      496.97      549.30     21.41 o 
  16   5   4        9.04        4.57     13.51 o 
  17   5   4      583.84      521.21     27.00 o 
  18   5   4      103.94       89.02     19.40 o 
  19   5   4      608.98      647.54     33.28 o 
  20   5   4        8.05       25.59     19.67 o 
   0   6   4     4812.38     4846.14     61.14 o 
   1   6   4      319.94      259.95     11.31 o 
   2   6   4     1258.08     1097.33     15.99 o 
   3   6   4     2286.42     2165.56     23.40 o 
   4   6   4     1425.22     1266.74     18.48 o 
   5   6   4     2540.21     2516.68     31.29 o 
   6   6   4     6184.42     6041.82     43.26 o 
   7   6   4      116.03       98.89      9.37 o 
   8   6   4     2745.04     2603.32     26.22 o 
   9   6   4      407.48      373.90     14.97 o 
  10   6   4     1918.02     1725.46     22.02 o 
  11   6   4       52.57       87.12      9.91 o 
  12   6   4     1696.93     1524.24     36.80 o 
  13   6   4      444.96      446.35     22.55 o 
  14   6   4     2668.22     2652.30     47.23 o 
  15   6   4        0.07        2.63     16.21 o 
  16   6   4     1013.60     1116.90     36.36 o 
  17   6   4       53.22       41.62     18.26 o 
  18   6   4      824.43      876.34     34.08 o 
  19   6   4       42.88       52.70     20.56 o 
   1   7   4      894.40      818.49     22.82 o 
   2   7   4      103.60      106.82      8.85 o 
   3   7   4     4499.90     4219.88     36.88 o 
   4   7   4       60.31       33.45      9.05 o 
   5   7   4     1717.74     1565.47     21.38 o 
   6   7   4      398.96      353.19     12.22 o 
   7   7   4     1642.88     1575.07     21.40 o 
   8   7   4      539.84      582.85     16.23 o 
   9   7   4     1320.37     1114.25     21.73 o 
  10   7   4        1.06       -5.89      9.90 o 
  11   7   4     1668.73     1523.67     28.62 o 
  12   7   4     1080.68     1160.84     28.86 o 
  13   7   4     1750.74     1710.54     38.11 o 
  14   7   4      508.46      440.24     24.53 o 
  15   7   4      474.81      490.68     25.81 o 
  16   7   4       14.86       -8.63     17.81 o 
  17   7   4      996.72      988.50     48.20 o 
  18   7   4      152.47      110.09     22.12 o 
   0   8   4       50.93       30.37     15.30 o 
   1   8   4      143.11      121.55     13.51 o 
   2   8   4      830.36      784.62     20.01 o 
   3   8   4      292.35      268.38     17.08 o 
   4   8   4     1098.49     1010.59     22.44 o 
   5   8   4        4.75       -9.38     11.15 o 
   6   8   4      976.07      860.08     32.59 o 
   7   8   4        9.00        3.01     10.27 o 
   8   8   4     1398.86     1368.44     23.30 o 
   9   8   4        1.21        3.35     10.93 o 
  10   8   4     3093.42     3138.61     35.02 o 
  11   8   4      603.66      559.11     18.56 o 
  12   8   4      401.01      401.31     20.91 o 
  13   8   4       20.59       32.63     16.56 o 
  14   8   4      869.62      692.71     29.12 o 
  15   8   4        3.35        5.02     17.24 o 
  16   8   4      638.28      598.60     29.45 o 
  17   8   4        0.05       -3.72     18.53 o 
   1   9   4     1265.32     1153.30     25.75 o 
   2   9   4      331.68      346.80     18.81 o 
   3   9   4     1263.58     1205.61     28.14 o 
   4   9   4        0.13       -9.51     11.71 o 
   5   9   4     2165.78     2102.60     31.76 o 
   6   9   4      258.03      306.51     16.38 o 
   7   9   4     2082.85     2011.12     31.17 o 
   8   9   4      126.76      156.78     14.52 o 
   9   9   4     1436.68     1342.06     29.77 o 
  10   9   4       43.86       57.25     12.40 o 
  11   9   4      158.59      131.00     16.00 o 
  12   9   4        9.78       22.35     15.71 o 
  13   9   4      426.47      483.45     26.22 o 
  14   9   4      162.45      168.04     21.98 o 
  15   9   4      311.58      377.97     26.09 o 
   0  10   4     1379.03     1351.24     43.04 o 
   1  10   4        0.48        5.97     17.17 o 
   2  10   4     2456.39     2345.88     38.76 o 
   3  10   4      130.23      188.98     27.83 o 
   4  10   4      548.34      492.06     21.90 o 
   5  10   4       13.45       26.72     15.41 o 
   6  10   4     1069.83      888.78     27.91 o 
   7  10   4       21.86       21.43     13.14 o 
   8  10   4      377.22      419.24     19.20 o 
   9  10   4        2.16       20.99     13.47 o 
  10  10   4       69.98      112.67     15.13 o 
  11  10   4       77.85       90.51     20.95 o 
  12  10   4      353.59      388.16     34.57 o 
  13  10   4        2.30        2.53     22.08 o 
   1  11   4      180.94      196.35     22.11 o 
   2  11   4       27.09       53.37     16.58 o 
   3  11   4      293.57      285.18     20.93 o 
   4  11   4        3.75       27.80     16.47 o 
   5  11   4     1101.07     1085.70     46.06 o 
   6  11   4        1.16       11.99     15.60 o 
   7  11   4      647.64      683.77     26.44 o 
   8  11   4      132.80      179.33     20.63 o 
   9  11   4      218.78      291.72     20.41 o 
  10  11   4       16.85       74.59     16.65 o 
  11  11   4       12.00       10.03     17.97 o 
   0  12   4      191.16      273.04     38.87 o 
   1  12   4       10.42       49.35     19.98 o 
   2  12   4      628.35      746.43     32.50 o 
   3  12   4      201.35      189.48     20.67 o 
   4  12   4      248.22      337.16     23.42 o 
   5  12   4       12.18       56.40     17.24 o 
   6  12   4      348.37      417.51     23.56 o 
   7  12   4       27.56      106.77     26.08 o 
   1   1   5      433.38      518.91      5.57 o 
   2   1   5    40583.55    45396.03    218.05 o 
   3   1   5    52686.46    56517.54    324.46 o 
   4   1   5     5013.25     5431.30     33.94 o 
   5   1   5      528.28      613.94      8.92 o 
   6   1   5     1305.17     1180.70     12.75 o 
   7   1   5     1902.60     1669.10     17.23 o 
   8   1   5     5988.43     6305.89     40.72 o 
   9   1   5      518.28      532.54     13.49 o 
  10   1   5     2917.71     3056.80     24.08 o 
  11   1   5        0.52       -2.20      9.39 o 
  12   1   5      169.19      210.45     15.92 o 
  13   1   5      847.58      864.85     37.69 o 
  14   1   5       68.10       69.05     15.68 o 
  15   1   5       55.53       53.28     16.40 o 
  16   1   5      524.49      487.75     23.50 o 
  17   1   5       26.80       35.34     16.97 o 
  18   1   5      218.54      237.59     21.58 o 
  19   1   5       51.55       67.15     19.11 o 
  20   1   5       74.27       61.57     16.93 o 
  21   1   5       82.61      109.59     20.00 o 
  22   1   5        2.40       -0.33     16.88 o 
   0   2   5    97017.10   102472.02    699.19 o 
   1   2   5    18477.32    18815.59     88.79 o 
   2   2   5     8254.85     8147.84     46.03 o 
   3   2   5     3421.70     3776.85     26.30 o 
   4   2   5        2.13        1.53      4.28 o 
   5   2   5      594.30      654.61     11.42 o 
   6   2   5      220.49      175.29      5.84 o 
   7   2   5     1243.50     1209.57     12.61 o 
   8   2   5      127.04       96.67      5.75 o 
   9   2   5      709.43      820.94     14.86 o 
  10   2   5      413.48      562.84     11.03 o 
  11   2   5       28.71       18.26      7.50 o 
  12   2   5      145.18      129.43     12.46 o 
  13   2   5       31.42       48.73     12.36 o 
  14   2   5       14.77        6.44     11.75 o 
  15   2   5       22.55        2.91     12.81 o 
  16   2   5      433.98      328.68     18.95 o 
  17   2   5       55.64       29.44     14.74 o 
  18   2   5      314.12      363.53     18.78 o 
  19   2   5       38.56        8.31     13.81 o 
  20   2   5       13.02        1.00     14.31 o 
  21   2   5      136.27      137.40     19.92 o 
   1   3   5     7790.39     7762.80     43.15 o 
   2   3   5       66.38      145.18      6.99 o 
   3   3   5     5828.98     5897.20     39.22 o 
   4   3   5       22.20       35.11      4.47 o 
   5   3   5     1102.26      998.95     12.01 o 
   6   3   5       36.30       35.00      4.99 o 
   7   3   5     2174.72     2467.54     19.87 o 
   8   3   5       10.36        3.72      5.25 o 
   9   3   5       41.18       43.24      6.06 o 
  10   3   5     1038.14     1088.21     14.26 o 
  11   3   5      103.72       70.89      7.66 o 
  12   3   5      105.25      108.59     11.33 o 
  13   3   5      102.68       86.67     14.60 o 
  14   3   5       94.10      121.73     12.86 o 
  15   3   5     2071.85     1914.46     38.35 o 
  16   3   5        5.41        8.51     12.16 o 
  17   3   5       22.83       11.29     12.80 o 
  18   3   5        4.48       25.15     13.33 o 
  19   3   5       80.15       83.52     22.31 o 
  20   3   5        0.25       -4.68     15.98 o 
  21   3   5       86.07      117.45     19.28 o 
   0   4   5    11959.47    13083.23     99.48 o 
   1   4   5      290.10      220.23      6.74 o 
   2   4   5     2400.88     2305.06     19.51 o 
   3   4   5        0.00       -3.20      5.21 o 
   4   4   5      420.64      437.42     11.06 o 
   5   4   5     1198.70     1175.12     13.48 o 
   6   4   5     4124.48     4354.26     30.90 o 
   7   4   5      319.33      235.77      7.51 o 
   8   4   5     1738.08     1670.55     17.12 o 
   9   4   5      918.39      813.62     16.68 o 
  10   4   5       52.41       53.70      7.13 o 
  11   4   5      369.66      336.92     12.76 o 
  12   4   5      187.60      201.04     13.08 o 
  13   4   5      763.56      762.29     19.96 o 
  14   4   5       74.82       80.19     14.16 o 
  15   4   5       62.84       59.07     14.37 o 
  16   4   5       28.73       15.31     13.60 o 
  17   4   5       10.29       22.75     14.12 o 
  18   4   5       69.51       84.26     16.45 o 
  19   4   5       16.20       14.24     15.90 o 
  20   4   5        3.41       21.65     16.48 o 
  21   4   5      138.82      152.50     40.65 o 
   1   5   5     3044.70     2864.75     23.40 o 
   2   5   5      113.29      156.89      7.42 o 
   3   5   5     5650.23     5587.58     40.87 o 
   4   5   5     2479.99     2836.72     26.23 o 
   5   5   5        8.40       10.85      6.80 o 
   6   5   5      118.86       64.68      8.57 o 
   7   5   5      135.17      109.10      8.29 o 
   8   5   5       39.13       61.31      8.15 o 
   9   5   5       11.44       36.56      8.18 o 
  10   5   5      537.74      436.64     13.52 o 
  11   5   5       24.94       14.36      8.99 o 
  12   5   5       11.05       18.93     11.70 o 
  13   5   5        7.57       65.94     18.35 o 
  14   5   5     2556.29     2557.89     78.15 o 
  15   5   5     1156.74     1226.81     34.66 o 
  16   5   5        3.07       -2.86     13.67 o 
  17   5   5      182.00      176.51     21.19 o 
  18   5   5        4.46       17.22     17.80 o 
  19   5   5        3.07      -17.52     17.52 o 
  20   5   5        8.55      -18.07     19.26 o 
   0   6   5       13.19       28.33      7.57 o 
   1   6   5        0.68        9.62      6.40 o 
   2   6   5      119.22      112.76      8.00 o 
   3   6   5      776.89      730.91     15.08 o 
   4   6   5       71.04       48.09     10.49 o 
   5   6   5      193.42      243.19     10.88 o 
   6   6   5      222.33      243.58     10.52 o 
   7   6   5      676.87      561.41     14.16 o 
   8   6   5        0.94       12.91      8.29 o 
   9   6   5      425.94      337.59     12.35 o 
  10   6   5       60.12       92.22      9.98 o 
  11   6   5      182.38      179.90     11.02 o 
  12   6   5     1743.91     1648.02     35.19 o 
  13   6   5        0.39      -11.72     12.14 o 
  14   6   5       52.11       97.33     18.06 o 
  15   6   5      511.98      562.98     26.07 o 
  16   6   5        1.66       34.47     20.29 o 
  17   6   5        0.44       13.52     17.07 o 
  18   6   5      109.39       95.96     20.60 o 
  19   6   5        0.04       21.40     19.15 o 
   1   7   5       16.01       16.44      9.28 o 
   2   7   5      306.64      348.07     14.26 o 
   3   7   5      173.43      203.69     10.99 o 
   4   7   5        7.57        8.51      8.83 o 
   5   7   5      571.58      573.94     15.32 o 
   6   7   5      285.65      260.09     11.52 o 
   7   7   5       15.79       -6.79      8.68 o 
   8   7   5       59.79       64.97      9.63 o 
   9   7   5       15.40       17.83     10.35 o 
  10   7   5        2.62       -0.77     10.14 o 
  11   7   5       99.53       70.77     12.05 o 
  12   7   5      317.97      285.54     18.66 o 
  13   7   5      434.59      445.32     34.97 o 
  14   7   5       10.13        4.79     15.83 o 
  15   7   5       14.49       28.61     17.33 o 
  16   7   5        4.73       12.86     17.73 o 
  17   7   5       20.43       56.97     19.44 o 
  18   7   5       33.58       23.63     20.07 o 
   0   8   5      303.15      319.17     27.05 o 
   1   8   5       11.83        6.53     10.02 o 
   2   8   5       24.41        5.14     10.05 o 
   3   8   5      793.38      687.07     19.27 o 
   4   8   5      133.40      148.39     14.84 o 
   5   8   5        9.78        2.24     11.28 o 
   6   8   5        7.07       17.99     10.69 o 
   7   8   5      105.89       65.60     11.39 o 
   8   8   5      259.75      283.95     14.48 o 
   9   8   5      109.11      110.65     12.80 o 
  10   8   5      211.53      275.48     14.78 o 
  11   8   5      294.45      270.91     16.68 o 
  12   8   5      712.40      657.92     28.43 o 
  13   8   5      217.12      226.75     20.78 o 
  14   8   5       21.14       24.11     17.75 o 
  15   8   5      506.42      543.71     27.95 o 
  16   8   5       16.81       53.48     19.27 o 
  17   8   5      156.31      149.76     22.93 o 
   1   9   5     1000.17      986.06     24.50 o 
   2   9   5      225.33      272.51     18.54 o 
   3   9   5      286.50      348.33     19.53 o 
   4   9   5      200.03      221.67     19.18 o 
   5   9   5        7.36       58.25     12.90 o 
   6   9   5       19.22       10.98     12.04 o 
   7   9   5      113.91      126.88     14.53 o 
   8   9   5       85.77       96.46     14.03 o 
   9   9   5      190.69      263.49     16.44 o 
  10   9   5      101.26       91.84     14.40 o 
  11   9   5      690.79      625.00     22.26 o 
  12   9   5       64.89       46.90     15.90 o 
  13   9   5       64.71       40.03     18.18 o 
  14   9   5       45.95       25.70     18.10 o 
  15   9   5      364.71      359.22     25.77 o 
   0  10   5     1282.90     1304.43     43.52 o 
   1  10   5       26.57       29.82     14.42 o 
   2  10   5       88.44      182.96     20.66 o 
   3  10   5        3.30       19.94     14.97 o 
   4  10   5        0.10       25.17     17.83 o 
   5  10   5        6.14        6.17     14.36 o 
   6  10   5       40.90       61.17     16.33 o 
   7  10   5       53.84       71.22     17.24 o 
   8  10   5       24.67       40.74     13.91 o 
   9  10   5      227.08      161.50     15.91 o 
  10  10   5       75.46       77.40     14.73 o 
  11  10   5       11.88      -16.08     16.10 o 
  12  10   5      241.25      287.06     27.39 o 
  13  10   5       66.57       45.58     22.53 o 
   1  11   5      151.13      137.27     20.83 o 
   2  11   5      122.49      135.52     18.83 o 
   3  11   5       21.62       41.43     17.24 o 
   4  11   5       52.90       54.57     19.97 o 
   5  11   5       27.05       74.33     17.05 o 
   6  11   5       60.79       58.82     16.53 o 
   7  11   5        0.39       54.33     16.76 o 
   8  11   5       33.25       68.78     16.97 o 
   9  11   5       73.67      114.22     19.79 o 
  10  11   5       56.07      100.85     18.17 o 
  11  11   5       33.34       45.78     25.46 o 
   0  12   5      106.34      138.18     35.67 o 
   1  12   5       23.89       72.69     20.62 o 
   2  12   5       22.44      125.60     22.31 o 
   3  12   5        0.43       61.13     18.01 o 
   4  12   5        0.22       42.12     18.08 o 
   5  12   5       37.68       68.16     24.31 o 
   6  12   5       45.25      166.24     20.56 o 
   7  12   5        1.64       76.68     20.66 o 
   0   0   6    35078.94    34087.07    367.43 o 
   1   0   6    10021.10    11058.10     89.10 o 
   2   0   6       18.76       57.54     13.29 o 
   3   0   6      247.43      462.77     22.58 o 
   4   0   6    13579.42    15514.67    143.44 o 
   5   0   6     1386.25     1371.58     21.76 o 
   6   0   6    15879.38    17487.89    139.78 o 
   7   0   6    18547.72    21038.34    166.37 o 
   8   0   6     4061.88     4479.33     55.96 o 
   9   0   6    19209.04    22153.01    176.24 o 
  10   0   6      131.16      105.91     12.10 o 
  11   0   6      192.27      194.53     19.78 o 
  12   0   6     3995.46     3966.12     70.79 o 
  13   0   6     2468.57     2383.68     55.35 o 
  14   0   6     5121.29     4759.05     84.02 o 
  15   0   6     3885.05     3801.28     75.57 o 
  16   0   6     9101.03     8877.04    238.83 o 
  17   0   6        2.63       -8.33     23.14 o 
  18   0   6     3698.00     4236.25     86.77 o 
  19   0   6       30.21        0.83     25.41 o 
  20   0   6      891.72      844.48     45.55 o 
  21   0   6        0.04      -22.04     27.33 o 
   1   1   6     2529.93     3030.31     19.96 o 
   2   1   6    17660.81    18886.39     93.25 o 
   3   1   6     4368.80     4305.30     28.31 o 
   4   1   6     3244.67     2870.53     22.48 o 
   5   1   6     1580.49     1723.67     15.29 o 
   6   1   6      396.66      318.48      7.98 o 
   7   1   6    11952.00    12441.87     68.81 o 
   8   1   6      653.46      971.00     12.56 o 
   9   1   6     9604.29     8981.26     55.86 o 
  10   1   6     2098.13     2070.08     19.24 o 
  11   1   6     6534.52     6412.15     57.86 o 
  12   1   6      245.10      291.57     16.87 o 
  13   1   6     2479.98     2541.32     41.10 o 
  14   1   6      750.02      852.84     27.11 o 
  15   1   6     1847.62     1940.37     37.53 o 
  16   1   6      484.03      479.93     23.75 o 
  17   1   6     2364.67     2278.78     47.86 o 
  18   1   6      784.68      668.90     31.82 o 
  19   1   6      656.71      570.45     24.35 o 
  20   1   6       42.93       22.00     16.34 o 
  21   1   6      575.09      636.23     26.81 o 
   0   2   6     1570.77     1524.40     17.24 o 
   1   2   6    14835.25    15241.23     73.03 o 
   2   2   6     8871.25     9120.84     48.14 o 
   3   2   6     1612.33     1709.47     14.74 o 
   4   2   6    10952.99    10843.64     60.13 o 
   5   2   6      209.65      266.20      6.84 o 
   6   2   6     3808.81     3253.84     23.40 o 
   7   2   6     3067.10     3950.37     29.55 o 
   8   2   6      170.67      149.94      6.94 o 
   9   2   6      240.57      217.12      7.53 o 
  10   2   6     3455.39     3585.46     32.95 o 
  11   2   6      998.37     1031.45     21.41 o 
  12   2   6    15163.58    15526.13    121.80 o 
  13   2   6       39.73       40.51     11.85 o 
  14   2   6     1201.88     1042.48     25.17 o 
  15   2   6       19.61       18.55     12.99 o 
  16   2   6      611.29      605.37     30.38 o 
  17   2   6      770.20      705.31     24.40 o 
  18   2   6      510.26      571.86     21.39 o 
  19   2   6       64.60       54.82     14.97 o 
  20   2   6      413.76      495.32     22.32 o 
  21   2   6       25.70       28.02     15.37 o 
   1   3   6    47206.07    49698.95    228.52 o 
   2   3   6      547.93      424.43      8.42 o 
   3   3   6      350.21      284.99      8.20 o 
   4   3   6      227.60      179.60      6.00 o 
   5   3   6     8086.28     9584.63     55.46 o 
   6   3   6       11.77       10.63      5.10 o 
   7   3   6    14534.07    15588.01     81.99 o 
   8   3   6        7.90       43.75      5.82 o 
   9   3   6     7229.32     6453.30     40.20 o 
  10   3   6       25.00       60.26      6.83 o 
  11   3   6     2109.67     1918.88     20.65 o 
  12   3   6      199.08      215.39     15.23 o 
  13   3   6      262.71      294.71     16.44 o 
  14   3   6      932.69      935.25     34.13 o 
  15   3   6      966.09      945.95     37.59 o 
  16   3   6     1121.88     1057.94     28.48 o 
  17   3   6      136.25      152.86     15.03 o 
  18   3   6       27.23       46.79     15.31 o 
  19   3   6      894.08      948.89     29.87 o 
  20   3   6       54.30       47.38     16.86 o 
  21   3   6      407.41      403.85     24.43 o 
   0   4   6    11349.55    12600.66     86.29 o 
   1   4   6        9.05       18.16      4.65 o 
   2   4   6     8599.32     9316.07     52.28 o 
   3   4   6     1680.77     1807.58     18.79 o 
   4   4   6    11056.05    10412.96     65.36 o 
   5   4   6      167.76      208.53      7.01 o 
   6   4   6    16990.07    16314.47     90.68 o 
   7   4   6      211.87      166.66      7.47 o 
   8   4   6      712.94      694.71     12.07 o 
   9   4   6      578.99      487.57     11.04 o 
  10   4   6       26.48       10.01      6.97 o 
  11   4   6        2.48        3.62      7.34 o 
  12   4   6     5570.98     5897.58     54.17 o 
  13   4   6        0.14      -12.04     12.04 o 
  14   4   6      207.37      212.93     16.98 o 
  15   4   6       13.23       26.17     13.04 o 
  16   4   6       73.48       66.64     15.04 o 
  17   4   6        6.64       11.38     16.98 o 
  18   4   6     1502.86     1529.91     38.47 o 
  19   4   6       27.13       63.62     16.92 o 
  20   4   6      812.77      911.58     44.82 o 
   1   5   6    18840.03    18276.13     95.96 o 
   2   5   6     1600.79     1565.94     24.75 o 
   3   5   6       36.11       22.46      8.16 o 
   4   5   6      176.50      227.66      9.27 o 
   5   5   6      882.90      916.73     15.64 o 
   6   5   6     1652.28     1713.34     33.20 o 
   7   5   6     1665.99     1805.84     20.68 o 
   8   5   6      143.84      138.96      9.10 o 
   9   5   6      810.50      666.15     14.57 o 
  10   5   6      289.60      301.08     11.39 o 
  11   5   6     2589.91     2156.25     37.21 o 
  12   5   6     2428.26     2260.88     35.24 o 
  13   5   6     3081.25     2823.96     40.89 o 
  14   5   6      419.08      490.43     20.72 o 
  15   5   6     1103.20     1092.35     27.89 o 
  16   5   6        9.32       12.71     13.76 o 
  17   5   6      452.15      480.17     23.11 o 
  18   5   6       16.44       35.93     15.91 o 
  19   5   6     1100.25     1055.97     37.15 o 
  20   5   6       42.08       61.21     20.64 o 
   0   6   6     7092.98     6640.03     53.76 o 
   1   6   6     1558.69     1556.96     17.81 o 
   2   6   6     1899.69     1685.42     19.63 o 
   3   6   6     4466.32     4764.99     38.33 o 
   4   6   6     2792.38     2616.55     31.57 o 
   5   6   6      364.21      409.64     18.66 o 
   6   6   6     3271.31     3064.36     30.24 o 
   7   6   6       11.85       -6.65      7.83 o 
   8   6   6     1918.92     1791.95     22.34 o 
   9   6   6      493.34      497.30     13.70 o 
  10   6   6     3184.10     3214.23     46.82 o 
  11   6   6      102.55      126.66     13.57 o 
  12   6   6     1857.13     1742.99     35.04 o 
  13   6   6      751.09      664.50     24.04 o 
  14   6   6     2631.56     2477.35     60.05 o 
  15   6   6      201.08      222.24     20.47 o 
  16   6   6     1095.67     1082.31     41.99 o 
  17   6   6       86.68       76.13     19.37 o 
  18   6   6      300.89      322.85     25.21 o 
  19   6   6        0.58       27.54     19.87 o 
   1   7   6      281.65      226.77     12.36 o 
   2   7   6      408.66      451.89     14.46 o 
   3   7   6     1212.66     1135.72     19.36 o 
   4   7   6       91.74       98.50      9.96 o 
   5   7   6      790.55      672.34     16.76 o 
   6   7   6       87.52      121.58     10.28 o 
   7   7   6     1352.97     1195.81     23.76 o 
   8   7   6      147.28      110.77     10.46 o 
   9   7   6     2981.98     2976.13     30.73 o 
  10   7   6       56.21       44.90     10.65 o 
  11   7   6     2200.67     2115.64     33.81 o 
  12   7   6     1255.42     1112.90     28.53 o 
  13   7   6     1631.28     1611.45     37.51 o 
  14   7   6      642.23      660.48     27.96 o 
  15   7   6     1464.71     1462.75     38.55 o 
  16   7   6        7.05        3.31     18.00 o 
  17   7   6     1298.28     1307.72     39.22 o 
  18   7   6       44.76       27.90     20.23 o 
   0   8   6       37.32       18.83     19.20 o 
   1   8   6        2.06      -10.32     10.32 o 
   2   8   6      808.49      749.90     18.88 o 
   3   8   6       68.06       79.05     12.33 o 
   4   8   6     2459.88     2355.38     39.09 o 
   5   8   6      154.32      148.00     15.00 o 
   6   8   6     1838.52     1720.90     27.91 o 
   7   8   6       33.56        9.01     10.81 o 
   8   8   6     1095.11     1034.93     21.69 o 
   9   8   6      343.94      362.73     15.18 o 
  10   8   6     1869.64     1735.49     27.04 o 
  11   8   6        5.65       35.11     13.28 o 
  12   8   6       18.13       56.25     15.99 o 
  13   8   6        0.02        4.12     16.43 o 
  14   8   6      653.26      829.54     30.80 o 
  15   8   6       98.97       83.71     19.49 o 
  16   8   6      846.24      977.43     37.89 o 
  17   8   6       34.10       55.90     20.51 o 
   1   9   6     3513.89     3514.30     42.12 o 
   2   9   6      176.28      179.26     17.63 o 
   3   9   6     1102.05      988.32     34.23 o 
   4   9   6        7.97        8.17     13.61 o 
   5   9   6      967.75      849.23     22.89 o 
   6   9   6       13.93       16.04     12.50 o 
   7   9   6      981.18      865.47     22.69 o 
   8   9   6      547.74      482.69     18.89 o 
   9   9   6     1042.01      999.49     24.55 o 
  10   9   6       34.74       68.53     14.07 o 
  11   9   6       52.17      163.84     18.76 o 
  12   9   6        0.97       11.66     15.77 o 
  13   9   6      348.31      329.42     24.19 o 
  14   9   6        1.07      -17.72     17.72 o 
  15   9   6      668.53      665.21     30.93 o 
   0  10   6       54.84       91.94     24.57 o 
   1  10   6      193.08      234.11     19.09 o 
   2  10   6     1151.02     1138.02     29.73 o 
   3  10   6        1.28      -14.70     14.70 o 
   4  10   6     1345.98     1409.97     31.49 o 
   5  10   6       27.02       50.19     15.66 o 
   6  10   6     1370.41     1350.31     27.78 o 
   7  10   6        7.56       13.93     13.31 o 
   8  10   6      392.33      392.76     23.89 o 
   9  10   6        1.51       19.31     13.36 o 
  10  10   6      150.61      122.59     15.90 o 
  11  10   6       65.79       64.47     17.38 o 
  12  10   6      287.03      302.29     28.31 o 
  13  10   6       24.52      -16.48     21.55 o 
   1  11   6      860.83      818.01     45.58 o 
   2  11   6       70.91      124.19     17.96 o 
   3  11   6      425.92      459.72     23.50 o 
   4  11   6       16.30       13.85     15.82 o 
   5  11   6      766.33      754.50     33.57 o 
   6  11   6        0.64       29.54     16.47 o 
   7  11   6      419.77      410.94     28.21 o 
   8  11   6       66.65       69.44     19.65 o 
   9  11   6      139.87      212.01     19.29 o 
  10  11   6        3.35       22.82     27.73 o 
  11  11   6       23.33       80.23     21.24 o 
   0  12   6       99.86      108.43     35.21 o 
   1  12   6       10.80       11.57     19.98 o 
   2  12   6      269.76      273.26     24.59 o 
   3  12   6      443.70      455.78     29.37 o 
   4  12   6      238.34      340.06     25.38 o 
   5  12   6       18.53       28.50     20.69 o 
   6  12   6      476.28      548.53     25.48 o 
   7  12   6        6.38       36.08     28.50 o 
   1   1   7    24809.71    27905.55    142.90 o 
   2   1   7     5035.07     4680.08     28.41 o 
   3   1   7      622.05      665.39      8.66 o 
   4   1   7       61.13       91.95      5.39 o 
   5   1   7      356.79      223.01      7.09 o 
   6   1   7      360.89      381.31      8.38 o 
   7   1   7     4646.48     4941.87     32.02 o 
   8   1   7       77.33       21.31      4.94 o 
   9   1   7     2318.04     2536.67     22.14 o 
  10   1   7     2614.66     3000.65     24.88 o 
  11   1   7       18.71       42.14      8.75 o 
  12   1   7     1301.04     1328.98     29.04 o 
  13   1   7       40.95       41.05     14.03 o 
  14   1   7     2903.34     2764.25     43.96 o 
  15   1   7     3222.13     3275.00     49.28 o 
  16   1   7      282.73      322.83     31.71 o 
  17   1   7      735.38      690.77     27.27 o 
  18   1   7       33.16       59.84     16.04 o 
  19   1   7        2.26      -14.59     14.59 o 
  20   1   7       41.67       55.17     16.95 o 
  21   1   7       19.03       15.35     17.50 o 
   0   2   7     7046.73     6813.99     53.05 o 
   1   2   7     9355.58     9693.24     48.63 o 
   2   2   7     4947.30     5015.47     27.80 o 
   3   2   7      142.41       66.35      4.94 o 
   4   2   7       92.24      152.29      6.87 o 
   5   2   7      978.60      943.44     11.30 o 
   6   2   7     3131.15     3697.63     25.94 o 
   7   2   7     1312.31     1576.33     14.89 o 
   8   2   7      252.51      226.75      7.39 o 
   9   2   7     2114.50     2527.83     21.50 o 
  10   2   7      848.85     1015.57     14.22 o 
  11   2   7        5.97        1.79      6.89 o 
  12   2   7        5.36       37.49     11.52 o 
  13   2   7      354.73      303.74     16.09 o 
  14   2   7       93.52       41.18     12.69 o 
  15   2   7       15.02       25.55     13.55 o 
  16   2   7     1012.63      885.06     28.45 o 
  17   2   7       31.15       15.08     14.45 o 
  18   2   7      215.55      208.24     26.57 o 
  19   2   7      171.39      232.04     17.71 o 
  20   2   7       37.58       31.67     14.56 o 
  21   2   7        6.54      -15.45     15.45 o 
   1   3   7      918.44      802.88     10.57 o 
   2   3   7        0.20       -3.16      3.16 o 
   3   3   7       68.34      112.76      5.89 o 
   4   3   7      270.14      264.27      7.40 o 
   5   3   7       88.59      102.40      6.93 o 
   6   3   7     1043.87     1098.36     13.46 o 
   7   3   7     1523.17     1418.84     15.80 o 
   8   3   7      244.37      220.05      7.54 o 
   9   3   7       13.15       48.98      6.48 o 
  10   3   7      393.98      368.73      9.93 o 
  11   3   7       19.37       40.48      7.45 o 
  12   3   7     1711.94     1792.83     27.60 o 
  13   3   7        0.02        4.89     10.64 o 
  14   3   7      648.89      606.84     21.14 o 
  15   3   7     3330.56     3496.38     42.31 o 
  16   3   7        2.40        0.42     12.05 o 
  17   3   7      142.12      131.54     16.45 o 
  18   3   7      104.92       91.49     16.84 o 
  19   3   7        1.46      -15.03     15.03 o 
  20   3   7       70.38       48.83     17.04 o 
  21   3   7        4.20       16.90     17.04 o 
   0   4   7    22609.97    22936.70    204.22 o 
   1   4   7     1986.92     2231.13     19.44 o 
   2   4   7      659.26      617.88     17.43 o 
   3   4   7     1688.05     1874.47     21.86 o 
   4   4   7      206.44      171.70      8.03 o 
   5   4   7       56.73       63.28      8.39 o 
   6   4   7       89.85       45.53      6.07 o 
   7   4   7       22.52       14.36      5.82 o 
   8   4   7      123.66      182.42      7.88 o 
   9   4   7       93.71      118.90      7.79 o 
  10   4   7      375.12      338.48     10.15 o 
  11   4   7       58.19       69.27      8.38 o 
  12   4   7      309.40      323.41     16.66 o 
  13   4   7       13.03       13.29     12.31 o 
  14   4   7     1160.63     1179.87     32.97 o 
  15   4   7       66.70       61.29     14.67 o 
  16   4   7      788.16      735.39     25.01 o 
  17   4   7        0.01        9.74     13.94 o 
  18   4   7       63.77       72.88     16.46 o 
  19   4   7       16.10       18.73     15.97 o 
  20   4   7       99.30      115.54     18.87 o 
   1   5   7    14577.16    15810.22     84.68 o 
   2   5   7      316.84      401.94      9.77 o 
   3   5   7     2772.31     2924.50     26.90 o 
   4   5   7      523.74      539.62     12.63 o 
   5   5   7        0.14       -6.04      6.89 o 
   6   5   7      413.26      360.35     13.71 o 
   7   5   7      130.66      158.51      9.82 o 
   8   5   7       78.67      106.38      8.98 o 
   9   5   7     1197.73     1041.17     18.90 o 
  10   5   7       16.74        3.10      8.20 o 
  11   5   7        6.91        8.21      8.88 o 
  12   5   7      448.13      575.78     22.45 o 
  13   5   7      180.88      179.51     16.10 o 
  14   5   7       16.37       19.56     15.56 o 
  15   5   7       10.94       34.73     14.33 o 
  16   5   7       10.43       -5.45     14.00 o 
  17   5   7      866.99      834.18     27.42 o 
  18   5   7       83.92      118.74     17.90 o 
  19   5   7       18.04       21.66     21.54 o 
  20   5   7        0.43       -3.85     18.96 o 
   0   6   7     7385.65     7485.80     76.35 o 
   1   6   7      427.25      300.95      9.54 o 
   2   6   7        6.00       18.59      7.17 o 
   3   6   7      114.28      197.64     10.11 o 
   4   6   7       45.27       26.89      8.08 o 
   5   6   7       59.58       33.43      8.51 o 
   6   6   7       54.34       36.85      8.97 o 
   7   6   7       68.18       23.05      9.14 o 
   8   6   7      113.72      140.79     10.22 o 
   9   6   7        0.63       -8.38      8.38 o 
  10   6   7      237.07      312.74     12.52 o 
  11   6   7       79.45       43.30      9.73 o 
  12   6   7     1452.40     1530.85     28.01 o 
  13   6   7       43.27       23.26     13.67 o 
  14   6   7      104.28      119.01     16.21 o 
  15   6   7       10.63       15.34     16.14 o 
  16   6   7      124.43      142.68     19.80 o 
  17   6   7       71.97       65.67     18.77 o 
  18   6   7       25.50       27.03     18.98 o 
  19   6   7       23.24       18.14     19.28 o 
   1   7   7       10.65       -0.43      9.06 o 
   2   7   7      610.61      509.74     14.99 o 
   3   7   7        9.76       -4.19      9.83 o 
   4   7   7        0.00       -3.04      8.49 o 
   5   7   7      115.61      122.65     10.69 o 
   6   7   7      323.43      301.37     14.27 o 
   7   7   7      319.40      278.75     12.07 o 
   8   7   7      349.59      310.95     12.81 o 
   9   7   7      585.09      533.21     15.07 o 
  10   7   7        0.04        7.95      9.35 o 
  11   7   7       22.17       24.18     11.44 o 
  12   7   7       40.13       63.09     22.24 o 
  13   7   7        5.52       31.30     16.15 o 
  14   7   7      447.87      408.64     24.37 o 
  15   7   7       85.59      158.71     20.11 o 
  16   7   7      379.54      388.00     25.62 o 
  17   7   7        1.57       21.65     18.98 o 
  18   7   7       52.00       50.20     20.56 o 
   0   8   7       58.88       42.92     18.83 o 
   1   8   7      762.10      751.78     19.25 o 
   2   8   7      379.28      390.90     15.29 o 
   3   8   7       86.36       83.61     12.83 o 
   4   8   7      325.54      404.60     16.12 o 
   5   8   7       41.03       41.16     11.62 o 
   6   8   7      114.54      100.64     14.79 o 
   7   8   7       49.46       58.04     12.66 o 
   8   8   7        1.82       -8.61     10.83 o 
   9   8   7       28.98       29.27     11.78 o 
  10   8   7       71.79       96.67     12.62 o 
  11   8   7      161.22      159.69     14.33 o 
  12   8   7      972.23      891.77     28.10 o 
  13   8   7      369.17      354.62     24.63 o 
  14   8   7        1.95        9.82     17.29 o 
  15   8   7      113.93      129.03     37.78 o 
  16   8   7       20.75       59.88     20.18 o 
   1   9   7       84.14      119.96     16.68 o 
   2   9   7      689.98      592.60     24.13 o 
   3   9   7       57.54       17.94     14.75 o 
   4   9   7       47.29       62.11     14.71 o 
   5   9   7       19.09       44.82     15.92 o 
   6   9   7      291.21      253.35     16.06 o 
   7   9   7        0.74       43.58     13.20 o 
   8   9   7        7.35       11.86     12.67 o 
   9   9   7      233.74      240.84     16.52 o 
  10   9   7      214.78      216.59     16.14 o 
  11   9   7     1091.10     1111.89     45.45 o 
  12   9   7        4.91       19.18     17.98 o 
  13   9   7      173.59      216.77     22.65 o 
  14   9   7        3.29      -17.50     17.50 o 
  15   9   7      130.73      115.81     22.40 o 
   0  10   7      597.14      494.52     32.53 o 
   1  10   7       19.99        7.08     15.25 o 
   2  10   7       90.74       72.45     16.81 o 
   3  10   7        8.84      -13.73     15.31 o 
   4  10   7       25.26       69.31     16.12 o 
   5  10   7        2.18        5.92     13.39 o 
   6  10   7        3.25       79.39     14.67 o 
   7  10   7       35.43       48.79     13.99 o 
   8  10   7        7.77       20.35     13.68 o 
   9  10   7        0.01        4.74     13.80 o 
  10  10   7        0.31       70.81     14.71 o 
  11  10   7        7.60       39.92     22.00 o 
  12  10   7      108.03       64.17     31.20 o 
  13  10   7       10.14      -20.79     20.79 o 
   1  11   7       34.70      110.38     20.64 o 
   2  11   7      113.45      151.71     26.39 o 
   3  11   7        6.22       38.24     17.22 o 
   4  11   7       79.69       91.38     17.81 o 
   5  11   7      101.18      137.54     20.80 o 
   6  11   7        7.61       44.64     16.40 o 
   7  11   7       93.33      102.66     18.38 o 
   8  11   7       10.44       33.73     16.43 o 
   9  11   7       19.77       43.54     17.33 o 
  10  11   7       73.89       89.74     19.44 o 
   0  12   7       25.93       91.49     34.77 o 
   1  12   7        2.16       27.12     19.82 o 
   2  12   7       93.37      109.07     22.29 o 
   3  12   7       85.99      173.78     22.41 o 
   4  12   7        2.15       74.79     22.91 o 
   5  12   7        0.33       23.40     18.12 o 
   6  12   7      108.26      170.56     20.54 o 
   0   0   8     8977.83    10080.11    143.30 o 
   1   0   8    10185.35    10557.28     87.73 o 
   2   0   8     6367.19     6513.96     57.79 o 
   3   0   8       71.85       12.75      9.75 o 
   4   0   8     8840.43     8321.23     83.97 o 
   5   0   8      832.04      868.42     24.81 o 
   6   0   8    18607.62    20401.00    188.75 o 
   7   0   8     2642.68     2634.60     33.76 o 
   8   0   8     8194.35     8091.54     72.88 o 
   9   0   8     1753.37     1876.16     52.45 o 
  10   0   8     4427.07     4485.36     51.87 o 
  11   0   8      204.92      203.90     14.51 o 
  12   0   8     3455.16     3355.46     91.17 o 
  13   0   8      846.52      833.87     36.85 o 
  14   0   8       11.86       26.54     20.08 o 
  15   0   8       61.00       42.92     21.91 o 
  16   0   8     1626.85     1600.76     82.90 o 
  17   0   8      441.60      381.82     33.33 o 
  18   0   8     3257.74     3117.92     72.99 o 
  19   0   8        0.01       -3.89     24.98 o 
  20   0   8     1592.54     1632.70     58.13 o 
  21   0   8      418.33      466.02     51.90 o 
   1   1   8     5779.22     5287.48     31.68 o 
   2   1   8     2274.67     1991.91     15.36 o 
   3   1   8     4732.74     5235.27     33.88 o 
   4   1   8       22.27       17.54      4.88 o 
   5   1   8    13800.95    13972.82     86.75 o 
   6   1   8      269.86      278.92      7.51 o 
   7   1   8    17392.98    18473.22    105.45 o 
   8   1   8     1176.80     1204.96     13.94 o 
   9   1   8     3592.29     3643.54     26.97 o 
  10   1   8      267.24      242.84      8.52 o 
  11   1   8     6620.82     6824.94     50.36 o 
  12   1   8      123.69      136.57     16.44 o 
  13   1   8     2328.21     2279.31     43.56 o 
  14   1   8     1832.52     1835.97     36.28 o 
  15   1   8      449.30      357.41     36.73 o 
  16   1   8      259.46      253.95     20.41 o 
  17   1   8      588.39      706.50     31.52 o 
  18   1   8      746.55      778.81     26.03 o 
  19   1   8      311.55      332.73     21.15 o 
  20   1   8      106.03       70.04     17.37 o 
  21   1   8      348.45      356.63     28.80 o 
   0   2   8    10392.89    10868.60     80.64 o 
   1   2   8       54.82       75.55      4.36 o 
   2   2   8     3226.82     2863.20     19.17 o 
   3   2   8     3906.27     4244.25     27.71 o 
   4   2   8    12811.24    14027.11     81.93 o 
   5   2   8     1196.08     1228.76     14.13 o 
   6   2   8     3136.14     3535.67     25.48 o 
   7   2   8     1517.05     1871.68     17.51 o 
   8   2   8     7198.56     6967.48     43.67 o 
   9   2   8     1558.93     1607.09     17.44 o 
  10   2   8     4069.17     3613.23     27.98 o 
  11   2   8      464.54      491.48     15.39 o 
  12   2   8     7879.26     8101.35     73.18 o 
  13   2   8        8.90        4.31     11.50 o 
  14   2   8      502.54      591.36     20.29 o 
  15   2   8     1321.17     1239.24     29.75 o 
  16   2   8     2016.50     1909.44     34.19 o 
  17   2   8        6.25        8.03     14.27 o 
  18   2   8     2188.09     2061.01     38.02 o 
  19   2   8       20.12        1.58     13.99 o 
  20   2   8      263.04      330.47     23.59 o 
  21   2   8      166.93      163.21     22.97 o 
   1   3   8    14441.89    14888.27     73.20 o 
   2   3   8       88.72      113.75      4.52 o 
   3   3   8      244.00      212.31      6.80 o 
   4   3   8       97.62      150.21      6.85 o 
   5   3   8    26468.60    27481.92    144.69 o 
   6   3   8      676.60      758.32     11.88 o 
   7   3   8     6019.83     6433.78     41.46 o 
   8   3   8      101.98      108.94      6.62 o 
   9   3   8      221.59      255.87      8.61 o 
  10   3   8      153.13      138.34      7.91 o 
  11   3   8       44.81       29.96      7.62 o 
  12   3   8      290.22      328.28     14.72 o 
  13   3   8     3248.63     3252.57     38.35 o 
  14   3   8      827.29      816.48     21.48 o 
  15   3   8     5595.24     5740.39     70.26 o 
  16   3   8       92.03       88.46     15.01 o 
  17   3   8     1574.94     1561.91     33.82 o 
  18   3   8        5.96       24.77     15.36 o 
  19   3   8      773.59      731.16     27.28 o 
  20   3   8       13.72       10.37     16.61 o 
  21   3   8      208.95      157.75     23.32 o 
   0   4   8    24358.66    23839.24    206.46 o 
   1   4   8       14.08       15.69      3.99 o 
   2   4   8    11163.44    10809.70     59.90 o 
   3   4   8     2678.90     2497.89     21.81 o 
   4   4   8      506.54      575.50     12.18 o 
   5   4   8        0.23       20.32      6.19 o 
   6   4   8     2195.14     2059.20     19.33 o 
   7   4   8       49.33       29.16      6.12 o 
   8   4   8     3585.41     3407.97     26.40 o 
   9   4   8       16.69       24.86      6.92 o 
  10   4   8     1716.41     1422.50     17.61 o 
  11   4   8        0.88       -8.09      8.09 o 
  12   4   8     7245.18     6876.19     83.60 o 
  13   4   8        1.93        0.83     11.77 o 
  14   4   8      370.63      366.13     26.85 o 
  15   4   8       49.49       54.52     15.53 o 
  16   4   8      114.21      165.68     16.99 o 
  17   4   8       35.51       19.91     14.97 o 
  18   4   8     1198.73     1249.09     32.40 o 
  19   4   8        4.58        1.60     15.56 o 
  20   4   8      648.74      673.26     34.27 o 
   1   5   8     6239.19     6778.36     42.26 o 
   2   5   8     1844.80     2071.68     21.67 o 
   3   5   8      705.63      534.84     12.77 o 
   4   5   8      450.66      358.42     11.39 o 
   5   5   8     2628.64     2146.41     23.48 o 
   6   5   8      748.31      752.05     19.47 o 
   7   5   8     1475.18     1133.05     18.85 o 
   8   5   8       59.89       53.40      8.14 o 
   9   5   8     1595.15     1488.42     20.38 o 
  10   5   8      417.05      515.72     13.78 o 
  11   5   8     1648.33     1798.08     23.90 o 
  12   5   8     1283.99     1325.83     28.07 o 
  13   5   8     1126.68     1073.94     26.76 o 
  14   5   8      101.61       67.33     14.31 o 
  15   5   8     2482.35     2404.56     50.61 o 
  16   5   8       13.80       -3.15     14.10 o 
  17   5   8      448.98      461.15     23.70 o 
  18   5   8       65.70      113.67     18.01 o 
  19   5   8      770.41      803.68     29.04 o 
   0   6   8    18655.13    17725.95    163.47 o 
   1   6   8     2003.23     1941.42     25.88 o 
   2   6   8     6806.62     6804.28     44.23 o 
   3   6   8     3029.14     3061.55     29.61 o 
   4   6   8     2117.57     1832.23     25.03 o 
   5   6   8       83.79       62.29      9.03 o 
   6   6   8     1359.57     1158.58     19.35 o 
   7   6   8        3.13       -8.57      8.57 o 
   8   6   8     2068.31     2054.52     24.08 o 
   9   6   8       20.88       19.50      8.83 o 
  10   6   8     4459.72     4281.97     36.89 o 
  11   6   8      528.94      448.46     19.11 o 
  12   6   8      417.78      434.97     18.05 o 
  13   6   8     1256.67     1124.52     35.27 o 
  14   6   8      634.61      707.13     28.00 o 
  15   6   8     1243.78     1113.82     33.50 o 
  16   6   8      777.93      728.84     31.79 o 
  17   6   8        2.67       -7.53     17.12 o 
  18   6   8      152.16      173.91     22.20 o 
  19   6   8       60.32       52.77     25.79 o 
   1   7   8     1143.32      959.12     17.59 o 
   2   7   8      104.05       93.65     10.64 o 
   3   7   8      946.85      951.02     22.78 o 
   4   7   8      545.82      617.15     16.13 o 
   5   7   8     1510.12     1472.70     22.58 o 
   6   7   8      263.57      238.39     12.53 o 
   7   7   8     1706.97     1635.26     27.60 o 
   8   7   8      351.87      421.24     13.91 o 
   9   7   8     1194.06     1138.97     27.29 o 
  10   7   8       23.50       32.91     10.10 o 
  11   7   8      615.43      666.93     17.97 o 
  12   7   8      636.68      675.03     23.77 o 
  13   7   8     1251.23     1252.49     33.57 o 
  14   7   8      286.42      295.34     22.66 o 
  15   7   8     1620.97     1687.28     41.34 o 
  16   7   8       23.58       34.01     18.80 o 
  17   7   8      780.84      891.12     34.47 o 
  18   7   8       15.12        6.86     19.98 o 
   0   8   8     8723.70     8703.67     91.71 o 
   1   8   8       73.24      108.53     12.16 o 
   2   8   8     2311.29     2237.61     34.19 o 
   3   8   8      601.91      585.01     18.60 o 
   4   8   8      834.39      761.22     26.23 o 
   5   8   8      158.69      154.10     14.61 o 
   6   8   8      896.06      879.14     22.83 o 
   7   8   8      493.90      400.81     23.94 o 
   8   8   8       87.93       90.31     13.34 o 
   9   8   8     1011.66      831.37     20.41 o 
  10   8   8      611.13      617.92     18.28 o 
  11   8   8        1.36        5.44     11.91 o 
  12   8   8      492.92      485.45     22.49 o 
  13   8   8      293.82      216.81     20.92 o 
  14   8   8     1294.00     1182.04     58.40 o 
  15   8   8      512.18      541.12     28.10 o 
  16   8   8      451.16      437.17     27.45 o 
   1   9   8      611.85      589.74     20.21 o 
   2   9   8       20.76       17.49     14.84 o 
   3   9   8      886.99      880.09     25.84 o 
   4   9   8      336.78      329.24     25.62 o 
   5   9   8     2027.58     1906.88     34.35 o 
   6   9   8      280.68      289.33     16.63 o 
   7   9   8     1253.66     1258.10     26.68 o 
   8   9   8      188.70      171.92     15.34 o 
   9   9   8      714.39      750.76     22.30 o 
  10   9   8        0.54       13.07     13.28 o 
  11   9   8       16.82       27.45     16.17 o 
  12   9   8       16.21        3.35     17.99 o 
  13   9   8      395.28      391.85     68.16 o 
  14   9   8       24.12      -12.10     21.44 o 
  15   9   8     1045.16     1105.81     37.36 o 
   0  10   8        6.69       10.69     21.50 o 
   1  10   8       16.88       43.51     16.06 o 
   2  10   8      385.47      405.64     21.67 o 
   3  10   8      360.64      328.73     20.18 o 
   4  10   8      811.36      714.94     25.14 o 
   5  10   8       14.60       13.57     15.62 o 
   6  10   8      615.60      607.83     21.51 o 
   7  10   8        1.33       16.82     15.42 o 
   8  10   8      457.23      556.61     21.19 o 
   9  10   8       30.97       44.11     16.02 o 
  10  10   8      726.50      900.28     25.73 o 
  11  10   8        5.83       24.31     21.22 o 
  12  10   8      437.26      369.82     37.92 o 
  13  10   8       20.17      -20.60     34.25 o 
   1  11   8      570.93      598.37     28.88 o 
   2  11   8       27.38       38.64     19.98 o 
   3  11   8      558.92      604.06     26.27 o 
   4  11   8       89.03      102.79     18.37 o 
   5  11   8      381.54      479.20     27.92 o 
   6  11   8       35.43       44.69     16.78 o 
   7  11   8      284.96      315.22     25.35 o 
   8  11   8       18.90       37.41     21.65 o 
   9  11   8      605.09      523.55     25.50 o 
  10  11   8        7.25       22.28     21.70 o 
   0  12   8      191.07      288.95     59.61 o 
   1  12   8        0.07       37.25     20.86 o 
   2  12   8      219.45      255.99     25.17 o 
   3  12   8      352.75      554.14     32.33 o 
   4  12   8      182.78      203.15     21.05 o 
   5  12   8       77.01       99.88     23.52 o 
   6  12   8      252.00      274.02     22.36 o 
   1   1   9     6347.27     5598.04     32.20 o 
   2   1   9      118.76      101.50      5.14 o 
   3   1   9      273.34      298.41      9.43 o 
   4   1   9       65.46       43.67      4.87 o 
   5   1   9      300.68      346.69      9.24 o 
   6   1   9       41.78       81.27      7.63 o 
   7   1   9     4755.73     5706.52     40.15 o 
   8   1   9      105.95       66.48      5.82 o 
   9   1   9        0.03        2.33      5.45 o 
  10   1   9      177.38      107.23      7.00 o 
  11   1   9      163.90       99.51      8.02 o 
  12   1   9      503.40      519.10     17.73 o 
  13   1   9      213.55      206.99     15.00 o 
  14   1   9      414.21      446.79     22.95 o 
  15   1   9      192.14      139.87     17.21 o 
  16   1   9      171.46      180.89     16.50 o 
  17   1   9      421.45      368.58     20.23 o 
  18   1   9       84.92       98.07     16.39 o 
  19   1   9        3.00      -16.01     17.29 o 
  20   1   9       73.39       79.07     20.21 o 
  21   1   9      173.67      173.94     23.26 o 
   0   2   9      270.63      268.79      9.23 o 
   1   2   9     2175.53     2120.33     16.22 o 
   2   2   9      638.43      701.85      8.58 o 
   3   2   9     1664.40     2037.11     16.04 o 
   4   2   9      258.08      267.91      7.18 o 
   5   2   9       46.20       35.45      5.28 o 
   6   2   9     2053.63     2118.36     18.68 o 
   7   2   9     3189.77     3025.98     23.75 o 
   8   2   9     1781.57     1845.94     19.08 o 
   9   2   9     9794.50    10490.17     62.25 o 
  10   2   9     1342.14     1216.13     16.58 o 
  11   2   9      237.61      200.81     12.25 o 
  12   2   9      296.61      283.30     14.96 o 
  13   2   9       40.44       86.47     13.07 o 
  14   2   9      206.73      254.75     17.09 o 
  15   2   9      117.65      131.47     15.22 o 
  16   2   9      356.05      383.31     26.98 o 
  17   2   9        6.03        4.65     14.24 o 
  18   2   9      207.64      265.41     19.73 o 
  19   2   9      540.53      517.64     24.39 o 
  20   2   9       77.47       70.37     20.05 o 
  21   2   9        0.77       13.92     19.28 o 
   1   3   9      870.58      933.81     11.21 o 
   2   3   9      173.95      136.12      4.99 o 
   3   3   9      962.49     1015.60     12.91 o 
   4   3   9      366.60      340.94      8.98 o 
   5   3   9      480.86      535.03     10.61 o 
   6   3   9      243.75      253.58      7.75 o 
   7   3   9     1259.83     1330.29     15.74 o 
   8   3   9       67.27       97.05      7.16 o 
   9   3   9      624.13      525.36     11.41 o 
  10   3   9        1.43       15.26      6.87 o 
  11   3   9        0.92       -0.55      7.26 o 
  12   3   9     2125.27     2300.06     30.87 o 
  13   3   9       19.36       11.56     10.92 o 
  14   3   9      850.39      843.17     22.27 o 
  15   3   9      927.63      860.81     25.96 o 
  16   3   9      101.24       70.90     15.34 o 
  17   3   9      239.87      316.49     20.02 o 
  18   3   9        8.77       10.16     15.10 o 
  19   3   9        2.87        6.29     18.20 o 
  20   3   9       71.62       47.62     19.72 o 
   0   4   9     7973.09     9366.59     74.22 o 
   1   4   9      588.93      520.85      9.09 o 
   2   4   9      900.02      805.30     12.01 o 
   3   4   9    11914.28    12547.39     72.65 o 
   4   4   9      606.39      572.62     12.36 o 
   5   4   9      375.85      373.15      9.93 o 
   6   4   9     2013.63     2129.56     20.09 o 
   7   4   9      462.14      519.09     11.54 o 
   8   4   9      278.75      245.80      9.20 o 
   9   4   9       78.67       94.22      8.51 o 
  10   4   9      755.25      700.39     14.83 o 
  11   4   9      103.28      112.88      9.91 o 
  12   4   9      523.70      531.43     19.33 o 
  13   4   9        0.69       16.89     12.31 o 
  14   4   9       55.14       47.84     13.29 o 
  15   4   9       79.95       61.70     14.54 o 
  16   4   9        0.27       25.44     14.26 o 
  17   4   9       11.51       10.65     15.20 o 
  18   4   9       51.65       91.06     17.42 o 
  19   4   9       31.80       33.79     18.74 o 
  20   4   9        1.35      -11.19     18.51 o 
   1   5   9     7579.24     7408.85     46.35 o 
   2   5   9     1227.37     1071.37     15.15 o 
   3   5   9      418.86      379.73     10.44 o 
   4   5   9      214.15      243.60      9.78 o 
   5   5   9       67.60       40.40      7.68 o 
   6   5   9      733.07      769.22     15.75 o 
   7   5   9        5.77        0.78      7.93 o 
   8   5   9       67.63      105.21      9.71 o 
   9   5   9      804.66      868.42     16.78 o 
  10   5   9      140.66      180.72     10.83 o 
  11   5   9      289.24      317.97     12.94 o 
  12   5   9      261.62      220.17     16.48 o 
  13   5   9        0.87       13.53     12.59 o 
  14   5   9      311.22      336.57     25.76 o 
  15   5   9      102.54      127.87     16.81 o 
  16   5   9       70.59      111.77     17.30 o 
  17   5   9      273.93      265.91     22.89 o 
  18   5   9       85.84       87.07     17.24 o 
  19   5   9        0.06       40.57     22.57 o 
   0   6   9    11577.72    11798.88    109.79 o 
   1   6   9      361.12      378.63     14.62 o 
   2   6   9      304.96      380.85     12.68 o 
   3   6   9       40.48       22.43      8.41 o 
   4   6   9       39.89       64.54     11.13 o 
   5   6   9       52.93       37.83      9.27 o 
   6   6   9       13.72       18.55     13.31 o 
   7   6   9       24.02       26.99      9.06 o 
   8   6   9       86.56       65.83     10.24 o 
   9   6   9      210.64      191.05     11.16 o 
  10   6   9      669.29      683.10     16.74 o 
  11   6   9      199.45      292.70     13.29 o 
  12   6   9      659.52      609.76     20.21 o 
  13   6   9       48.95       49.76     14.38 o 
  14   6   9      245.30      226.48     18.02 o 
  15   6   9        0.20       24.92     15.08 o 
  16   6   9      312.39      305.83     20.62 o 
  17   6   9       17.07       10.37     19.03 o 
  18   6   9       13.06       38.46     19.62 o 
   1   7   9      153.12      173.41     11.78 o 
   2   7   9       73.22       80.52     10.95 o 
   3   7   9     2205.89     2098.82     29.07 o 
   4   7   9      112.42       76.93     11.27 o 
   5   7   9      133.88      154.33     11.38 o 
   6   7   9        2.13       -2.97      9.27 o 
   7   7   9       22.33       23.25     10.22 o 
   8   7   9      232.95      203.65     12.15 o 
   9   7   9       46.08       42.56     10.04 o 
  10   7   9      504.11      474.10     16.20 o 
  11   7   9      983.25      953.68     31.55 o 
  12   7   9        0.69       -8.30     12.24 o 
  13   7   9      130.34      174.83     19.48 o 
  14   7   9       54.23       51.97     18.11 o 
  15   7   9      351.91      378.78     28.77 o 
  16   7   9      114.87      152.57     28.73 o 
  17   7   9      100.26       74.26     20.36 o 
   0   8   9        2.72      186.70     38.12 o 
   1   8   9      967.61      970.98     23.16 o 
   2   8   9      526.82      504.80     17.02 o 
   3   8   9       25.96       21.74     11.83 o 
   4   8   9       23.84       19.52     11.91 o 
   5   8   9      210.74      182.90     14.57 o 
   6   8   9        0.04       11.33     11.82 o 
   7   8   9        1.80       -6.29     11.12 o 
   8   8   9       10.70       -3.37     11.80 o 
   9   8   9       34.45       61.90     12.81 o 
  10   8   9       89.77      107.46     13.14 o 
  11   8   9      229.67      212.58     16.64 o 
  12   8   9      535.82      499.72     23.39 o 
  13   8   9      172.28      213.79     21.26 o 
  14   8   9       65.59      112.84     20.23 o 
  15   8   9        0.87       48.34     19.62 o 
  16   8   9        9.91       -0.65     18.86 o 
   1   9   9      371.67      347.30     17.68 o 
   2   9   9       12.72       10.26     14.21 o 
   3   9   9       25.95       18.18     14.95 o 
   4   9   9       35.27       39.53     15.07 o 
   5   9   9      138.29      190.65     17.32 o 
   6   9   9      200.59      260.18     18.18 o 
   7   9   9      288.31      315.53     17.48 o 
   8   9   9       79.99       44.70     13.67 o 
   9   9   9       21.52       33.76     13.48 o 
  10   9   9      569.62      573.41     25.18 o 
  11   9   9      473.17      433.55     23.12 o 
  12   9   9      259.87      237.74     25.14 o 
  13   9   9        9.15      -18.21     21.56 o 
  14   9   9       31.26       58.41     23.60 o 
   0  10   9      471.13      520.33     54.12 o 
   1  10   9      268.70      289.24     20.20 o 
   2  10   9      220.09      205.40     20.85 o 
   3  10   9      225.42      253.71     19.64 o 
   4  10   9        5.78       52.52     16.12 o 
   5  10   9       16.67        9.73     15.39 o 
   6  10   9       68.42       59.62     14.28 o 
   7  10   9       77.47       70.44     15.00 o 
   8  10   9       47.59       77.84     15.12 o 
   9  10   9       85.29       80.24     15.47 o 
  10  10   9       41.94       78.25     18.23 o 
  11  10   9       20.32        8.80     17.05 o 
  12  10   9        4.40      -20.60     20.60 o 
   1  11   9       43.65       97.29     20.84 o 
   2  11   9       74.81      103.08     21.29 o 
   3  11   9       77.78      140.00     21.99 o 
   4  11   9       53.22       87.62     18.06 o 
   5  11   9       94.96      136.00     18.64 o 
   6  11   9       12.82       61.84     17.25 o 
   7  11   9      117.34      160.63     19.14 o 
   8  11   9       24.05       44.33     16.97 o 
   9  11   9        0.36       87.81     16.53 o 
  10  11   9        2.00       21.63     21.79 o 
   0  12   9       45.69       51.24     29.44 o 
   1  12   9       15.51       23.39     20.97 o 
   2  12   9        6.66       40.08     20.59 o 
   3  12   9      272.71      334.50     28.23 o 
   4  12   9        0.00       79.99     21.03 o 
   5  12   9       37.39       63.07     22.30 o 
   0   0  10     2001.15     2169.57     38.87 o 
   1   0  10      229.91      304.57     11.04 o 
   2   0  10       19.54       24.75      6.72 o 
   3   0  10     4744.53     4587.28     45.70 o 
   4   0  10     9362.48     9755.61     78.42 o 
   5   0  10      555.43      479.51     11.99 o 
   6   0  10    17627.58    18470.14    174.74 o 
   7   0  10     5450.43     6570.22     72.57 o 
   8   0  10     2746.68     2562.94     32.96 o 
   9   0  10     1638.52     1828.10     27.42 o 
  10   0  10      971.70      805.16     19.73 o 
  11   0  10        6.17       19.00     12.48 o 
  12   0  10     7931.96     8060.13    116.53 o 
  13   0  10        3.15       -5.38     18.50 o 
  14   0  10     1612.93     1562.11     47.49 o 
  15   0  10      792.85      730.77     38.88 o 
  16   0  10      362.86      465.55     56.26 o 
  17   0  10      228.26      333.81     32.38 o 
  18   0  10     1410.72     1529.13     77.96 o 
  19   0  10        0.03       35.28     67.63 o 
  20   0  10      179.00      185.28     43.98 o 
  21   0  10        0.31      -25.49     25.49 o 
   1   1  10    28682.32    30850.19    151.30 o 
   2   1  10     1844.00     1496.49     14.47 o 
   3   1  10    11059.16    10644.97     59.97 o 
   4   1  10      704.42      799.25     10.92 o 
   5   1  10     7918.62     8350.36     60.54 o 
   6   1  10        4.69        9.28      5.26 o 
   7   1  10     6697.90     6910.37     49.07 o 
   8   1  10       28.16       28.35      5.73 o 
   9   1  10     5919.17     5946.98     39.48 o 
  10   1  10       26.75       44.63      6.51 o 
  11   1  10     4889.73     4621.71     33.94 o 
  12   1  10      612.02      731.98     21.02 o 
  13   1  10     1145.42     1109.85     37.16 o 
  14   1  10      261.55      273.25     16.78 o 
  15   1  10      117.26      113.43     14.69 o 
  16   1  10        0.84        1.54     13.34 o 
  17   1  10      311.79      335.47     22.59 o 
  18   1  10       27.35       46.63     17.84 o 
  19   1  10      777.86      884.52     32.51 o 
  20   1  10       12.06       19.58     19.96 o 
  21   1  10      332.86      349.68     26.80 o 
   0   2  10     6334.07     7156.92     57.46 o 
   1   2  10      423.45      485.26      8.49 o 
   2   2  10     5076.30     5272.63     31.76 o 
   3   2  10      431.52      331.49      7.21 o 
   4   2  10     7568.80     7340.29     47.54 o 
   5   2  10     2662.62     3066.22     25.24 o 
   6   2  10    16649.46    16527.93     97.15 o 
   7   2  10      421.28      466.22     10.25 o 
   8   2  10     3138.89     2911.37     24.04 o 
   9   2  10       20.62       16.53      6.25 o 
  10   2  10      331.37      290.47     10.60 o 
  11   2  10        2.13       16.67      7.30 o 
  12   2  10     5179.04     5269.33     54.39 o 
  13   2  10      336.51      295.55     16.12 o 
  14   2  10      469.90      484.63     23.85 o 
  15   2  10      337.68      316.41     24.92 o 
  16   2  10     1936.11     1795.52     33.92 o 
  17   2  10       10.59       -5.33     26.09 o 
  18   2  10     2904.83     2824.48     89.66 o 
  19   2  10        6.41        8.09     18.26 o 
  20   2  10      766.95      774.07     49.82 o 
  21   2  10        5.04       20.20     19.37 o 
   1   3  10     1520.14     1139.37     12.23 o 
   2   3  10     4918.07     5510.68     32.03 o 
   3   3  10       51.20       14.07      4.33 o 
   4   3  10     7376.53     8067.13     49.67 o 
   5   3  10     3348.77     3609.11     31.14 o 
   6   3  10        7.73        7.62      5.91 o 
   7   3  10     7265.55     7430.14     47.23 o 
   8   3  10      907.17      879.52     14.08 o 
   9   3  10    10816.77    10713.78     61.74 o 
  10   3  10      520.57      537.95     11.82 o 
  11   3  10     2347.04     2272.08     27.46 o 
  12   3  10       69.81       81.09     13.49 o 
  13   3  10      447.35      471.36     17.11 o 
  14   3  10     2269.50     2263.00     41.24 o 
  15   3  10     5693.60     5929.31     65.47 o 
  16   3  10       40.31       44.03     14.38 o 
  17   3  10     1890.24     1966.92     50.22 o 
  18   3  10        2.77        4.51     17.85 o 
  19   3  10      657.43      749.05     31.84 o 
  20   3  10       71.55       69.48     21.09 o 
   0   4  10      417.90      406.26     12.36 o 
   1   4  10     1507.14     1529.39     14.87 o 
   2   4  10     6834.03     6331.09     44.72 o 
   3   4  10      414.64      656.27     12.06 o 
   4   4  10     7015.44     6636.34     46.60 o 
   5   4  10     1785.40     1719.10     17.62 o 
   6   4  10     1478.34      995.53     16.00 o 
   7   4  10      487.52      543.45     11.98 o 
   8   4  10     3178.18     3179.67     29.79 o 
   9   4  10      141.21      170.54      9.78 o 
  10   4  10     3331.83     3280.68     32.98 o 
  11   4  10      210.56      221.71     12.03 o 
  12   4  10     4337.84     4343.38     58.81 o 
  13   4  10        2.77       -8.15     13.54 o 
  14   4  10      929.93      913.44     25.75 o 
  15   4  10      833.83      811.02     25.63 o 
  16   4  10     1922.72     1786.91     38.91 o 
  17   4  10       32.15       41.52     18.64 o 
  18   4  10      708.19      652.85     29.96 o 
  19   4  10       26.87       23.27     19.55 o 
  20   4  10      216.13      282.81     25.24 o 
   1   5  10     7668.13     6861.77     42.14 o 
   2   5  10      103.20      130.37      7.25 o 
   3   5  10      193.52      200.87      8.75 o 
   4   5  10       24.65       43.97      7.58 o 
   5   5  10      720.02      733.69     15.31 o 
   6   5  10        3.36        1.35      7.86 o 
   7   5  10      489.04      488.39     13.72 o 
   8   5  10       12.91       -3.74      9.45 o 
   9   5  10     4262.05     3875.86     36.94 o 
  10   5  10       97.39       42.71      9.31 o 
  11   5  10     1522.35     1369.77     21.53 o 
  12   5  10       55.58       77.38     13.54 o 
  13   5  10     1249.41     1343.46     29.41 o 
  14   5  10       26.24       16.56     13.65 o 
  15   5  10     4010.76     4178.68     54.57 o 
  16   5  10        2.05        3.00     20.46 o 
  17   5  10     1057.62      916.58     42.63 o 
  18   5  10      129.82      142.91     21.38 o 
  19   5  10      435.09      523.05     34.95 o 
   0   6  10    14128.62    13379.96    122.14 o 
   1   6  10       98.64       93.31     13.73 o 
   2   6  10     5493.70     5155.45     38.88 o 
   3   6  10       13.99       16.75      8.35 o 
   4   6  10     6720.13     6685.35     50.33 o 
   5   6  10        9.42       -4.38      8.58 o 
   6   6  10     5522.66     5443.27     44.46 o 
   7   6  10       13.55       21.99      9.61 o 
   8   6  10     1283.94     1132.28     20.48 o 
   9   6  10      149.49      108.48     10.33 o 
  10   6  10      155.68      141.27     11.27 o 
  11   6  10      121.41      100.92     11.17 o 
  12   6  10       20.16       26.06     12.24 o 
  13   6  10       68.88       60.89     14.83 o 
  14   6  10      625.73      636.74     23.72 o 
  15   6  10       50.54       65.01     15.89 o 
  16   6  10      733.99      819.60     30.04 o 
  17   6  10       46.69       39.32     22.90 o 
  18   6  10      352.96      413.62     33.15 o 
   1   7  10     6884.96     6669.98     53.29 o 
   2   7  10       16.50        2.89      9.13 o 
   3   7  10     1005.38      850.64     20.38 o 
   4   7  10      349.35      304.45     17.38 o 
   5   7  10     1318.95     1272.09     23.91 o 
   6   7  10       45.43       38.91     10.45 o 
   7   7  10     1504.24     1568.30     24.13 o 
   8   7  10      389.81      295.02     13.78 o 
   9   7  10       32.77       52.74     10.39 o 
  10   7  10        3.89        3.52      9.93 o 
  11   7  10       11.08       27.33     10.82 o 
  12   7  10        5.79       -5.81     12.14 o 
  13   7  10      643.51      722.35     28.87 o 
  14   7  10        6.69       -4.92     27.21 o 
  15   7  10      745.71      803.76     35.77 o 
  16   7  10       39.28       31.75     23.14 o 
  17   7  10      581.98      556.61     37.30 o 
   0   8  10     4593.33     4677.77     61.66 o 
   1   8  10     1536.19     1310.75     23.70 o 
   2   8  10     1588.71     1657.91     25.95 o 
   3   8  10      390.02      316.67     16.07 o 
   4   8  10     1464.99     1444.98     33.05 o 
   5   8  10       27.15       33.71     11.93 o 
   6   8  10     1183.19     1025.32     31.57 o 
   7   8  10       19.73       27.34     12.28 o 
   8   8  10      266.38      217.33     13.88 o 
   9   8  10       77.79      113.81     13.91 o 
  10   8  10     1345.55     1327.33     27.17 o 
  11   8  10      207.52      257.57     16.64 o 
  12   8  10     1351.63     1403.14     33.67 o 
  13   8  10       45.74       77.67     18.50 o 
  14   8  10      951.93      965.00     41.12 o 
  15   8  10       33.42       23.34     28.14 o 
  16   8  10       57.13       82.90     21.08 o 
   1   9  10      753.39      775.86     22.65 o 
   2   9  10      215.67      194.46     17.92 o 
   3   9  10      195.55      171.13     15.16 o 
   4   9  10      235.10      231.36     18.07 o 
   5   9  10     1028.14     1048.24     27.38 o 
   6   9  10       34.65        0.75     14.46 o 
   7   9  10     1121.26     1255.52     33.66 o 
   8   9  10      318.84      223.91     16.38 o 
   9   9  10      538.94      607.22     22.46 o 
  10   9  10       15.22       40.73     14.02 o 
  11   9  10      273.75      214.36     19.41 o 
  12   9  10       55.67      111.94     20.76 o 
  13   9  10      602.72      539.84     33.19 o 
  14   9  10       39.35       11.72     22.69 o 
   0  10  10       42.90       47.15     23.80 o 
   1  10  10       11.36      -15.41     15.41 o 
   2  10  10      398.81      457.02     25.10 o 
   3  10  10      325.80      323.29     20.44 o 
   4  10  10      625.28      624.82     32.06 o 
   5  10  10        0.83       16.10     15.94 o 
   6  10  10      106.62      145.87     18.11 o 
   7  10  10       12.71       19.47     14.20 o 
   8  10  10      107.11      143.58     16.25 o 
   9  10  10       55.49       26.08     14.64 o 
  10  10  10      566.55      568.97     25.63 o 
  11  10  10       18.42      -13.88     16.39 o 
  12  10  10      721.09      666.92     35.93 o 
   1  11  10      759.36      780.04     30.66 o 
   2  11  10       68.75       78.35     20.23 o 
   3  11  10      540.03      609.80     28.81 o 
   4  11  10      210.29      194.99     20.16 o 
   5  11  10       52.16       78.48     18.27 o 
   6  11  10       20.14       21.13     16.15 o 
   7  11  10       66.95      105.71     18.68 o 
   8  11  10       20.57       22.52     15.41 o 
   9  11  10      895.68      932.00     35.86 o 
   0  12  10       53.45       68.26     27.56 o 
   1  12  10        7.51       36.60     21.45 o 
   2  12  10      194.56      197.51     23.88 o 
   3  12  10       85.32      114.88     21.81 o 
   4  12  10      270.85      346.45     26.47 o 
   5  12  10       10.90       24.13     44.38 o 
   1   1  11        5.16       60.79      9.08 o 
   2   1  11       94.94       99.87      5.41 o 
   3   1  11       59.87       23.61      5.07 o 
   4   1  11     2561.27     2481.95     20.71 o 
   5   1  11     1521.75     1438.17     19.00 o 
   6   1  11     1024.54      912.97     14.77 o 
   7   1  11       11.63       20.86      5.95 o 
   8   1  11        4.67        6.68      5.74 o 
   9   1  11      315.20      327.16      9.23 o 
  10   1  11        8.96       19.55      6.53 o 
  11   1  11      512.04      510.75     12.09 o 
  12   1  11      129.97      144.52     13.50 o 
  13   1  11        8.79      -14.50     14.50 o 
  14   1  11      444.49      390.39     18.29 o 
  15   1  11      318.93      337.61     21.28 o 
  16   1  11      194.24      142.54     24.10 o 
  17   1  11       36.72       43.23     17.69 o 
  18   1  11      309.55      237.05     22.26 o 
  19   1  11        2.72       -1.60     18.32 o 
  20   1  11      211.54      222.07     23.84 o 
  21   1  11        1.74        9.85     20.04 o 
   0   2  11     2512.92     2760.27     40.00 o 
   1   2  11     3952.40     4184.23     28.29 o 
   2   2  11      283.90      295.10      7.62 o 
   3   2  11     6241.69     6394.08     37.84 o 
   4   2  11        0.33        2.55      4.18 o 
   5   2  11     5154.39     5508.87     38.83 o 
   6   2  11      949.96      915.65     16.60 o 
   7   2  11      336.04      333.56      8.81 o 
   8   2  11      256.48      258.19      8.61 o 
   9   2  11      116.58      203.18      8.96 o 
  10   2  11      157.02      184.77      8.84 o 
  11   2  11      441.88      444.61     11.76 o 
  12   2  11      206.44      214.13     15.03 o 
  13   2  11      337.23      269.04     15.78 o 
  14   2  11       73.58       64.52     13.44 o 
  15   2  11       42.85       16.77     19.31 o 
  16   2  11        0.87        4.61     16.02 o 
  17   2  11        0.27        9.30     16.62 o 
  18   2  11        3.19       10.40     16.90 o 
  19   2  11      163.77      119.69     20.46 o 
  20   2  11        0.69       36.90     19.49 o 
   1   3  11      413.85      619.73      9.93 o 
   2   3  11     3692.59     4660.84     30.09 o 
   3   3  11      259.07      232.58      7.15 o 
   4   3  11       60.64       30.75      5.68 o 
   5   3  11      188.18      280.26      9.16 o 
   6   3  11      312.44      401.90     10.90 o 
   7   3  11     1155.54     1154.04     15.25 o 
   8   3  11        8.59        1.82      6.41 o 
   9   3  11      923.72     1002.46     15.54 o 
  10   3  11      349.31      380.44     10.82 o 
  11   3  11       18.73       27.08      7.79 o 
  12   3  11     2387.66     2191.00     30.35 o 
  13   3  11       33.06        5.16     11.88 o 
  14   3  11     1173.81     1167.98     27.82 o 
  15   3  11      132.98      127.14     15.61 o 
  16   3  11        8.78        4.86     16.50 o 
  17   3  11        1.14       29.24     17.15 o 
  18   3  11       83.02       74.56     19.90 o 
  19   3  11        0.41        8.57     18.60 o 
  20   3  11       11.95       39.03     19.67 o 
   0   4  11      722.59      763.82     16.01 o 
   1   4  11      685.97      806.38     13.58 o 
   2   4  11     2094.07     1900.23     16.37 o 
   3   4  11     1813.89     2116.90     20.51 o 
   4   4  11      149.94      174.31      8.04 o 
   5   4  11        0.52       -5.49      5.49 o 
   6   4  11      747.83      881.78     15.50 o 
   7   4  11      160.92      195.25      9.78 o 
   8   4  11       97.97      111.71      9.42 o 
   9   4  11     1715.75     1688.02     22.23 o 
  10   4  11      121.00      111.49      9.32 o 
  11   4  11       90.52      110.49      9.67 o 
  12   4  11      675.98      833.81     23.78 o 
  13   4  11      129.81      103.30     14.78 o 
  14   4  11       78.26       90.76     20.70 o 
  15   4  11       64.98       58.42     14.53 o 
  16   4  11       98.75      108.18     19.09 o 
  17   4  11       20.79       25.20     17.91 o 
  18   4  11       27.60       61.42     19.05 o 
  19   4  11        3.64       16.06     19.56 o 
  20   4  11        6.22       24.57     36.51 o 
   1   5  11      723.13      646.26     23.14 o 
   2   5  11      440.38      492.12     11.13 o 
   3   5  11       67.21       43.88      7.80 o 
   4   5  11      366.67      412.49     12.95 o 
   5   5  11      346.16      386.74     12.10 o 
   6   5  11        2.28        6.55      7.81 o 
   7   5  11      496.13      552.29     20.35 o 
   8   5  11     1476.66     1499.47     21.91 o 
   9   5  11      202.50      242.97     14.45 o 
  10   5  11       35.65       16.46      9.09 o 
  11   5  11       73.78       52.11     10.09 o 
  12   5  11     1379.61     1436.28     29.77 o 
  13   5  11       34.99       14.36     14.16 o 
  14   5  11      461.83      378.81     19.82 o 
  15   5  11       32.40       95.23     15.63 o 
  16   5  11      216.80      205.11     21.43 o 
  17   5  11       10.02       27.66     18.00 o 
  18   5  11        9.33       -9.99     17.84 o 
  19   5  11       78.86       77.06     21.46 o 
   0   6  11     4864.56     4605.26     56.86 o 
   1   6  11      937.63      810.55     20.93 o 
   2   6  11       32.95       29.57      8.57 o 
   3   6  11      190.25      117.70      9.08 o 
   4   6  11      390.14      324.34     13.24 o 
   5   6  11       25.15       21.50      9.18 o 
   6   6  11      186.66      155.09     11.02 o 
   7   6  11      155.12      225.56     12.02 o 
   8   6  11        5.16        0.65      9.29 o 
   9   6  11      177.24      212.00     12.46 o 
  10   6  11       16.36        8.94      9.30 o 
  11   6  11       62.53      105.63     11.52 o 
  12   6  11      978.15      834.30     22.85 o 
  13   6  11       45.67       29.87     14.07 o 
  14   6  11       22.89       54.62     15.39 o 
  15   6  11       37.09       52.47     15.70 o 
  16   6  11       11.68       -0.52     17.07 o 
  17   6  11        7.19      -12.89     17.84 o 
  18   6  11       70.14       62.73     24.93 o 
   1   7  11      233.46      279.97     16.43 o 
   2   7  11      184.96      107.66     10.60 o 
   3   7  11      297.65      353.70     15.27 o 
   4   7  11     1066.98      829.25     29.76 o 
   5   7  11      331.47      381.20     16.59 o 
   6   7  11      584.20      658.65     19.40 o 
   7   7  11       43.34       47.52     10.79 o 
   8   7  11       13.18        0.22     10.06 o 
   9   7  11      536.55      384.35     14.13 o 
  10   7  11      197.85      152.34     11.98 o 
  11   7  11      604.11      556.01     18.15 o 
  12   7  11       53.59       46.90     13.49 o 
  13   7  11      136.76      111.67     15.93 o 
  14   7  11       56.59       57.48     18.22 o 
  15   7  11      351.52      394.68     25.43 o 
  16   7  11       85.42       74.89     23.30 o 
  17   7  11       71.20       87.11     26.06 o 
   0   8  11     5646.83     5669.03     70.74 o 
   1   8  11     2482.40     2501.74     52.33 o 
   2   8  11       14.54       13.76     12.62 o 
   3   8  11     1116.09     1027.78     23.60 o 
   4   8  11      129.30      155.45     14.23 o 
   5   8  11       32.72       27.33     12.39 o 
   6   8  11        3.45       46.83     12.40 o 
   7   8  11       27.53       -2.49     11.95 o 
   8   8  11        2.06       31.21     17.05 o 
   9   8  11      158.07      193.12     14.21 o 
  10   8  11        0.59       61.74     13.86 o 
  11   8  11       26.84       16.88     13.68 o 
  12   8  11        3.64       26.74     15.75 o 
  13   8  11        0.22      -11.97     16.13 o 
  14   8  11        0.88        3.11     18.27 o 
  15   8  11      260.05      228.29     27.84 o 
   1   9  11        2.91       45.19     13.58 o 
   2   9  11      274.79      231.78     17.00 o 
   3   9  11       10.81       24.79     13.29 o 
   4   9  11     1210.09     1197.57     29.99 o 
   5   9  11       96.82       94.95     16.09 o 
   6   9  11        5.27       -5.24     14.31 o 
   7   9  11       21.81       41.83     14.88 o 
   8   9  11       18.21       20.73     13.45 o 
   9   9  11       60.44       38.07     15.46 o 
  10   9  11      377.40      345.87     18.35 o 
  11   9  11       88.38      100.53     17.94 o 
  12   9  11      375.70      350.37     28.11 o 
  13   9  11       11.09       72.34     24.74 o 
  14   9  11        5.98      -10.53     22.32 o 
   0  10  11       75.36      113.05     25.15 o 
   1  10  11       94.43       78.18     17.16 o 
   2  10  11      213.98      233.93     22.25 o 
   3  10  11       98.57       79.15     19.46 o 
   4  10  11       77.44      100.41     17.91 o 
   5  10  11       79.60       58.21     16.92 o 
   6  10  11       88.16      121.86     17.39 o 
   7  10  11       86.53       70.43     15.12 o 
   8  10  11        2.67       -7.92     14.40 o 
   9  10  11       58.55       57.93     15.77 o 
  10  10  11        6.99       32.11     15.31 o 
  11  10  11       70.58       61.61     18.50 o 
  12  10  11        7.45       33.61     23.58 o 
   1  11  11       46.16       99.60     20.89 o 
   2  11  11        4.95       -4.64     19.32 o 
   3  11  11       67.67      122.91     23.26 o 
   4  11  11        3.78       28.00     19.95 o 
   5  11  11       12.87       -1.00     17.11 o 
   6  11  11        1.14        1.31     16.46 o 
   7  11  11        2.39       26.78     15.67 o 
   8  11  11       38.02       36.35     22.43 o 
   9  11  11       36.71       94.37     17.17 o 
   0  12  11       49.45       48.99     26.68 o 
   1  12  11       23.99       31.01     21.61 o 
   2  12  11       10.70       31.80     21.20 o 
   3  12  11        0.85       44.01     21.85 o 
   4  12  11       22.19       91.04     69.24 o 
   0   0  12       38.62       17.50      9.94 o 
   1   0  12       20.93       13.06      7.04 o 
   2   0  12      238.08      165.66     10.20 o 
   3   0  12     1462.74     1783.74     31.42 o 
   4   0  12     2623.90     2569.86     37.36 o 
   5   0  12       19.06       -1.71      5.07 o 
   6   0  12    17217.39    18731.35    152.70 o 
   7   0  12     1184.11     1019.31     19.26 o 
   8   0  12     3544.31     3623.49     49.51 o 
   9   0  12     3504.04     3987.33     46.21 o 
  10   0  12      976.09      992.37     26.89 o 
  11   0  12       60.64      106.15     12.61 o 
  12   0  12     1820.68     1706.76     46.99 o 
  13   0  12      234.83      274.05     26.45 o 
  14   0  12      864.73      841.17     45.35 o 
  15   0  12     1176.62     1150.55     45.77 o 
  16   0  12     1223.57     1100.79     45.35 o 
  17   0  12      191.29      210.74     29.71 o 
  18   0  12     2181.36     2163.62     63.29 o 
  19   0  12      728.14      813.50     44.57 o 
  20   0  12      477.39      475.89     48.11 o 
   1   1  12     7657.34     7938.64     44.86 o 
   2   1  12     1386.80     1079.69     18.18 o 
   3   1  12     7528.16     7533.44     49.43 o 
   4   1  12     1259.87     1413.51     14.45 o 
   5   1  12    17886.12    18175.77    112.29 o 
   6   1  12     1201.53     1153.35     16.77 o 
   7   1  12     9976.08     9915.33     72.54 o 
   8   1  12       54.02       90.18      8.29 o 
   9   1  12     1887.21     1707.08     19.62 o 
  10   1  12      171.78      186.93      8.68 o 
  11   1  12     3699.95     3498.56     29.12 o 
  12   1  12     1676.97     1601.32     28.05 o 
  13   1  12     1896.08     2065.33     38.12 o 
  14   1  12      442.65      454.87     27.48 o 
  15   1  12       16.99      -14.26     15.41 o 
  16   1  12      367.61      456.27     23.86 o 
  17   1  12      167.28      154.56     20.49 o 
  18   1  12        1.14      -17.54     17.92 o 
  19   1  12      729.22      715.84     30.59 o 
  20   1  12        0.51        6.19     19.22 o 
   0   2  12      876.74      777.13     20.69 o 
   1   2  12      349.93      276.23      7.17 o 
   2   2  12     6624.76     6170.42     38.80 o 
   3   2  12     3922.00     4990.66     33.94 o 
   4   2  12     5009.14     4846.28     31.21 o 
   5   2  12       57.31       45.17      8.02 o 
   6   2  12     3528.44     3565.01     40.76 o 
   7   2  12       14.28       32.83      6.38 o 
   8   2  12     2946.09     2662.45     26.16 o 
   9   2  12      137.12      114.43      8.43 o 
  10   2  12     3356.91     3321.05     28.11 o 
  11   2  12       28.02        0.27      7.49 o 
  12   2  12     4006.26     3880.48     45.02 o 
  13   2  12     1190.45     1285.94     26.95 o 
  14   2  12      742.09      558.98     23.26 o 
  15   2  12      198.07      197.70     19.41 o 
  16   2  12     1140.51     1270.57     36.65 o 
  17   2  12       39.16       17.64     19.61 o 
  18   2  12     1981.12     2240.74     54.16 o 
  19   2  12       92.73      123.83     21.05 o 
  20   2  12      510.13      486.42     28.75 o 
   1   3  12      537.52      741.96     11.02 o 
   2   3  12     2714.96     2749.00     21.19 o 
   3   3  12     2939.67     2990.53     22.70 o 
   4   3  12       14.18        0.57      5.26 o 
   5   3  12     9935.09     9762.64     63.10 o 
   6   3  12      375.46      422.14     11.10 o 
   7   3  12     2898.13     2917.71     29.01 o 
   8   3  12      303.60      209.51      8.95 o 
   9   3  12    10451.45    10671.70     65.56 o 
  10   3  12       45.21       31.88      7.56 o 
  11   3  12     1044.46     1042.92     16.45 o 
  12   3  12       74.13       63.13     12.40 o 
  13   3  12      117.18      120.41     14.25 o 
  14   3  12     1532.62     1623.40     36.88 o 
  15   3  12     4379.38     4160.66    109.22 o 
  16   3  12       26.25        3.04     15.98 o 
  17   3  12     1732.40     1548.81     53.10 o 
  18   3  12       38.60       23.44     18.22 o 
  19   3  12      393.03      439.55     27.17 o 
  20   3  12       89.65      134.99     21.95 o 
   0   4  12      185.14       72.20      8.04 o 
   1   4  12     1264.01     1142.67     15.87 o 
   2   4  12     9765.58     9700.74     55.51 o 
   3   4  12      581.99      386.75      9.05 o 
   4   4  12     4269.58     4453.23     33.63 o 
   5   4  12     1980.76     2176.92     23.38 o 
   6   4  12      266.50      243.64     10.21 o 
   7   4  12      805.49      646.55     15.98 o 
   8   4  12     2857.15     2710.24     30.25 o 
   9   4  12      115.39      105.00      9.82 o 
  10   4  12     4454.54     4159.28     35.04 o 
  11   4  12       72.56       47.98      9.35 o 
  12   4  12     1432.32     1480.30     42.30 o 
  13   4  12      221.57      273.82     17.02 o 
  14   4  12      554.34      669.61     26.59 o 
  15   4  12      778.72      810.06     30.25 o 
  16   4  12     2590.91     2378.90     46.75 o 
  17   4  12        0.81       18.20     17.56 o 
  18   4  12      786.88      762.00     42.10 o 
  19   4  12      134.94      105.51     21.59 o 
   1   5  12      318.21      359.22     10.58 o 
   2   5  12       60.76       76.17      7.56 o 
   3   5  12     2497.85     2266.64     23.14 o 
   4   5  12      100.12       90.41      8.35 o 
   5   5  12     6294.91     5983.98     45.97 o 
   6   5  12      137.89      140.56     10.00 o 
   7   5  12     2652.83     2503.18     27.49 o 
   8   5  12        0.32        5.55      8.84 o 
   9   5  12      792.74      780.17     17.58 o 
  10   5  12       70.17       91.63     10.21 o 
  11   5  12      282.80      270.34     17.19 o 
  12   5  12       10.19       -7.09     11.46 o 
  13   5  12     1228.88     1115.93     27.38 o 
  14   5  12      308.77      360.42     22.85 o 
  15   5  12     4219.99     4374.51     64.20 o 
  16   5  12      112.27       94.91     18.92 o 
  17   5  12     1560.31     1719.57     42.35 o 
  18   5  12       28.43       42.53     19.50 o 
  19   5  12      444.00      454.85     28.31 o 
   0   6  12    17209.87    17768.69    156.17 o 
   1   6  12        1.07       13.65      8.97 o 
   2   6  12     3443.00     3387.02     33.62 o 
   3   6  12      331.55      331.98     15.72 o 
   4   6  12      701.25      631.22     15.69 o 
   5   6  12      452.43      367.22     16.02 o 
   6   6  12     3799.82     3535.67     34.43 o 
   7   6  12      210.82      169.50     11.49 o 
   8   6  12     2407.41     2308.23     29.47 o 
   9   6  12        4.63       22.02     10.19 o 
  10   6  12      211.28      268.39     15.81 o 
  11   6  12        1.68        3.91      9.97 o 
  12   6  12      171.99      208.27     21.07 o 
  13   6  12        0.58      -10.08     13.30 o 
  14   6  12      864.64      915.90     39.54 o 
  15   6  12        9.24       -4.76     17.35 o 
  16   6  12      546.68      586.07     28.54 o 
  17   6  12        0.60       -7.70     18.39 o 
  18   6  12      322.89      293.65     26.33 o 
   1   7  12     2469.52     2465.64     30.05 o 
   2   7  12       23.74       -9.73      9.73 o 
   3   7  12     2054.24     1997.69     28.78 o 
   4   7  12       17.57       20.51     11.41 o 
   5   7  12     1810.23     1667.69     27.35 o 
   6   7  12      445.99      416.86     16.47 o 
   7   7  12     1034.21      956.06     22.55 o 
   8   7  12       46.08       71.31     11.49 o 
   9   7  12       15.27       -1.09     10.35 o 
  10   7  12       90.73      100.82     13.47 o 
  11   7  12      102.75      126.34     12.69 o 
  12   7  12      264.11      235.22     17.91 o 
  13   7  12     1045.36     1077.93     45.03 o 
  14   7  12        2.75        7.50     24.63 o 
  15   7  12      621.54      632.37     52.70 o 
  16   7  12        3.72      -20.94     20.94 o 
  17   7  12      742.73      998.24     44.02 o 
   0   8  12     8928.63     8591.67    224.23 o 
   1   8  12      549.84      641.41     21.36 o 
   2   8  12     2210.95     1899.41     40.03 o 
   3   8  12      276.58      254.11     15.70 o 
   4   8  12      383.56      373.67     20.99 o 
   5   8  12      724.83      625.10     19.73 o 
   6   8  12      249.56      330.23     16.72 o 
   7   8  12      288.15      261.53     15.80 o 
   8   8  12      948.79     1069.06     28.95 o 
   9   8  12       28.33       47.13     13.69 o 
  10   8  12     2140.21     2037.59     32.48 o 
  11   8  12        1.08      -14.78     14.78 o 
  12   8  12      901.31      928.84     32.88 o 
  13   8  12      173.92      180.10     20.67 o 
  14   8  12      228.76      292.70     28.74 o 
  15   8  12       53.59       73.18     23.75 o 
   1   9  12     2058.74     2103.23     36.47 o 
   2   9  12       12.51       12.93     13.17 o 
   3   9  12      569.13      611.05     29.01 o 
   4   9  12      250.41      273.50     17.06 o 
   5   9  12      136.36      134.97     15.10 o 
   6   9  12       10.18        8.85     14.54 o 
   7   9  12      150.36      112.69     16.65 o 
   8   9  12        2.23        5.86     14.78 o 
   9   9  12      386.00      419.71     19.33 o 
  10   9  12       82.17       79.27     15.46 o 
  11   9  12      680.94      824.86     29.17 o 
  12   9  12       69.51       41.28     21.20 o 
  13   9  12      592.50      636.41     48.80 o 
   0  10  12      173.74      211.26     34.37 o 
   1  10  12      227.34      210.63     20.15 o 
   2  10  12      295.65      370.52     24.26 o 
   3  10  12      148.34      129.75     21.13 o 
   4  10  12      385.31      451.27     22.85 o 
   5  10  12       32.53        3.55     15.70 o 
   6  10  12      191.13      214.16     19.32 o 
   7  10  12      119.46      111.18     17.63 o 
   8  10  12      370.01      435.74     20.66 o 
   9  10  12      342.24      305.14     19.46 o 
  10  10  12      451.84      447.86     20.86 o 
  11  10  12       10.41       21.63     17.84 o 
   1  11  12      475.43      522.71     36.43 o 
   2  11  12        8.66       21.83     20.33 o 
   3  11  12      540.69      659.32     35.38 o 
   4  11  12       43.77       59.96     20.62 o 
   5  11  12      118.19      133.01     19.61 o 
   6  11  12        1.68      -13.90     19.36 o 
   7  11  12       71.66       96.80     20.80 o 
   8  11  12       23.20       32.14     15.98 o 
   0  12  12       10.35       12.87     25.08 o 
   1  12  12       18.41       30.46     25.87 o 
   2  12  12       78.58      186.01     24.08 o 
   1   1  13      852.84      733.23      9.89 o 
   2   1  13     7076.03     7470.60     46.53 o 
   3   1  13      223.75      235.93      8.36 o 
   4   1  13        1.96       -3.17      5.23 o 
   5   1  13      768.93      726.72     14.79 o 
   6   1  13      262.14      320.90      9.64 o 
   7   1  13      500.17      479.98     13.04 o 
   8   1  13     1839.19     1835.20     21.49 o 
   9   1  13      317.29      293.71     10.04 o 
  10   1  13        8.71       -2.72      6.98 o 
  11   1  13       76.27       54.73      8.94 o 
  12   1  13        0.64       30.65     17.20 o 
  13   1  13        5.74      -14.26     14.26 o 
  14   1  13       71.97       27.45     15.72 o 
  15   1  13     1322.74     1251.56     33.05 o 
  16   1  13       67.16       78.01     18.93 o 
  17   1  13       69.25       48.00     18.01 o 
  18   1  13       78.20       79.45     19.97 o 
  19   1  13        8.06        3.84     18.85 o 
  20   1  13        1.36        9.60     22.93 o 
   0   2  13     8721.18     9778.61     77.21 o 
   1   2  13       31.43       40.52      4.73 o 
   2   2  13        0.69        3.33      4.47 o 
   3   2  13        2.60       42.82      5.64 o 
   4   2  13      650.44      654.75     10.50 o 
   5   2  13        8.97        3.05      5.26 o 
   6   2  13      493.20      526.47     11.84 o 
   7   2  13     1324.53     1591.96     18.83 o 
   8   2  13      124.07      118.06      7.71 o 
   9   2  13       18.27       -6.72      6.72 o 
  10   2  13      470.17      447.98     12.23 o 
  11   2  13        3.63       -8.35      8.35 o 
  12   2  13       38.57       39.66     14.34 o 
  13   2  13      433.94      458.89     30.33 o 
  14   2  13      126.04      129.57     17.12 o 
  15   2  13       15.96       24.56     16.17 o 
  16   2  13      183.14      195.32     23.91 o 
  17   2  13       84.64       47.30     24.46 o 
  18   2  13        4.02       -0.47     17.67 o 
  19   2  13        5.74       18.81     18.46 o 
  20   2  13        1.21       11.78     20.65 o 
   1   3  13      762.96      755.30     11.34 o 
   2   3  13     2642.49     2513.57     20.90 o 
   3   3  13     2598.81     2727.86     23.36 o 
   4   3  13      393.93      504.69     10.11 o 
   5   3  13       62.89       53.62      6.58 o 
   6   3  13        0.47       -5.01      6.54 o 
   7   3  13      152.56      151.86      8.27 o 
   8   3  13      208.99      194.04     10.55 o 
   9   3  13      636.90      616.16     13.86 o 
  10   3  13       12.85       -5.66      7.61 o 
  11   3  13     1213.69     1086.08     20.83 o 
  12   3  13      247.36      271.84     19.05 o 
  13   3  13        1.63       21.72     14.48 o 
  14   3  13     1744.36     1726.15     38.27 o 
  15   3  13     1500.11     1415.34     36.21 o 
  16   3  13       53.40       69.82     19.42 o 
  17   3  13       86.59       60.55     18.03 o 
  18   3  13      165.66      163.31     21.42 o 
  19   3  13       20.90       27.05     19.21 o 
  20   3  13       87.87      110.68     29.70 o 
   0   4  13      905.13      922.86     19.32 o 
   1   4  13      841.49      650.62     18.34 o 
   2   4  13     5240.36     5620.83     36.51 o 
   3   4  13     1154.14     1043.20     13.77 o 
   4   4  13      753.73      651.15     13.32 o 
   5   4  13      492.42      527.96     13.46 o 
   6   4  13       17.60       20.44      7.80 o 
   7   4  13      687.89      743.88     15.80 o 
   8   4  13       17.34       24.79      8.43 o 
   9   4  13      486.70      511.46     14.44 o 
  10   4  13        9.38       36.20      9.24 o 
  11   4  13        2.56       -6.15      8.55 o 
  12   4  13     1845.23     1695.95     35.99 o 
  13   4  13        0.49       -2.51     14.25 o 
  14   4  13       87.72       68.29     17.17 o 
  15   4  13        8.65        5.04     15.84 o 
  16   4  13       13.57       52.52     18.22 o 
  17   4  13      124.65       95.21     22.94 o 
  18   4  13        5.12       19.76     19.16 o 
  19   4  13       11.54       34.99     19.74 o 
   1   5  13      402.81      446.59     11.53 o 
   2   5  13      208.54      158.19      8.84 o 
   3   5  13        0.87       14.19      7.19 o 
   4   5  13        1.32        1.38      7.20 o 
   5   5  13       52.17       69.32      9.89 o 
   6   5  13      150.05      133.04     10.26 o 
   7   5  13      512.95      534.79     14.81 o 
   8   5  13     2187.05     2095.50     26.09 o 
   9   5  13        0.71       -8.82      8.82 o 
  10   5  13        0.01       18.40      9.67 o 
  11   5  13      296.17      301.26     12.90 o 
  12   5  13      768.79      750.81     24.78 o 
  13   5  13       31.00       -8.82     14.40 o 
  14   5  13      426.63      480.71     24.96 o 
  15   5  13        5.55       55.55     18.10 o 
  16   5  13       74.70       69.53     19.37 o 
  17   5  13      296.43      458.62     27.47 o 
  18   5  13        1.35       -1.20     18.65 o 
   0   6  13       73.15       78.30     14.19 o 
   1   6  13        6.26       24.41      9.59 o 
   2   6  13     1031.63     1005.38     30.64 o 
   3   6  13      550.34      768.49     17.63 o 
   4   6  13       15.29       -3.96      8.66 o 
   5   6  13       10.43       13.84      8.99 o 
   6   6  13       72.97       85.86     10.31 o 
   7   6  13      257.94      333.75     13.75 o 
   8   6  13      336.41      315.82     13.62 o 
   9   6  13      766.11      747.75     19.49 o 
  10   6  13      102.50       79.18     11.58 o 
  11   6  13       70.86       45.10     10.94 o 
  12   6  13       90.72       95.73     16.33 o 
  13   6  13      143.02       87.24     18.00 o 
  14   6  13        7.29       44.02     18.33 o 
  15   6  13      260.55      244.03     22.32 o 
  16   6  13      242.29      250.89     23.61 o 
  17   6  13       29.81       42.68     19.93 o 
   1   7  13      508.48      584.20     17.08 o 
   2   7  13      647.68      472.82     15.71 o 
   3   7  13      113.28      150.71     12.05 o 
   4   7  13       15.05       -3.30     11.30 o 
   5   7  13     1281.01     1384.91     25.98 o 
   6   7  13        8.40       17.44     11.36 o 
   7   7  13      983.07     1155.69     24.28 o 
   8   7  13       33.77       60.62     12.69 o 
   9   7  13      233.14      238.37     13.88 o 
  10   7  13      649.51      710.06     18.52 o 
  11   7  13      476.73      525.50     17.26 o 
  12   7  13      241.71      248.62     19.27 o 
  13   7  13        8.65       47.08     17.41 o 
  14   7  13       71.58       55.52     18.68 o 
  15   7  13       45.16       42.49     22.69 o 
  16   7  13        5.30        1.79     32.49 o 
   0   8  13     5398.68     5011.16     66.12 o 
   1   8  13      871.77      828.91     27.78 o 
   2   8  13        4.12       88.70     12.96 o 
   3   8  13      772.72      760.66     25.29 o 
   4   8  13       14.27       25.14     12.58 o 
   5   8  13       23.22       16.88     12.41 o 
   6   8  13      822.66      891.13     23.26 o 
   7   8  13       79.00       89.88     13.83 o 
   8   8  13        3.76        6.86     12.53 o 
   9   8  13        0.14        5.78     12.43 o 
  10   8  13      380.49      425.36     17.48 o 
  11   8  13       64.34       51.49     14.88 o 
  12   8  13      433.77      449.87     31.33 o 
  13   8  13        4.27      -22.41     23.26 o 
  14   8  13        6.14       13.71     21.72 o 
  15   8  13       60.56       83.02     24.78 o 
   1   9  13       55.22       84.74     13.45 o 
   2   9  13        1.49      -12.97     12.97 o 
   3   9  13      259.99      247.22     18.40 o 
   4   9  13       96.82      159.02     15.49 o 
   5   9  13       98.64       85.50     14.64 o 
   6   9  13        1.99      -10.55     16.76 o 
   7   9  13      448.87      465.51     22.03 o 
   8   9  13       11.51       19.44     15.26 o 
   9   9  13      304.61      279.18     20.03 o 
  10   9  13       21.34       23.45     14.27 o 
  11   9  13        0.62       52.41     17.36 o 
  12   9  13       15.78       23.72     34.33 o 
  13   9  13       26.47      -13.09     26.04 o 
   0  10  13     1373.60     1078.23     41.56 o 
   1  10  13      159.40      140.93     16.65 o 
   2  10  13       16.38       -3.84     18.09 o 
   3  10  13      102.53       74.38     20.33 o 
   4  10  13      100.09       83.12     20.34 o 
   5  10  13        6.69       17.89     15.93 o 
   6  10  13       30.43       -9.14     15.44 o 
   7  10  13        5.21       13.95     16.25 o 
   8  10  13      141.39      151.69     16.82 o 
   9  10  13       34.50       84.28     16.20 o 
  10  10  13       15.14       68.43     16.15 o 
  11  10  13       10.67       -4.53     19.62 o 
   1  11  13       35.95      125.35     22.00 o 
   2  11  13        7.23       25.02     29.79 o 
   3  11  13       94.96       99.71     22.12 o 
   4  11  13       37.70       63.53     20.28 o 
   5  11  13        0.00       33.36     20.15 o 
   6  11  13        0.04        8.40     17.20 o 
   7  11  13        4.87       38.93     18.41 o 
   8  11  13       39.81       29.26     16.06 o 
   0   0  14     1548.32     2093.86     62.46 o 
   1   0  14       31.83       15.90     13.77 o 
   2   0  14      563.63      407.23     14.87 o 
   3   0  14    10717.16    11776.30    103.75 o 
   4   0  14     7020.56     6853.67     67.05 o 
   5   0  14       53.14       55.75      9.75 o 
   6   0  14     6218.07     6316.63     74.78 o 
   7   0  14        2.63       -3.05     12.68 o 
   8   0  14     2353.39     2330.56     55.77 o 
   9   0  14      200.48      131.60     15.03 o 
  10   0  14     2945.29     2789.69     39.14 o 
  11   0  14      356.35      326.63     16.60 o 
  12   0  14      279.59      319.77     46.16 o 
  13   0  14       15.12       -3.41     40.30 o 
  14   0  14     2192.31     2300.27     72.22 o 
  15   0  14     1156.82     1149.26     85.08 o 
  16   0  14     3197.06     2879.45    144.44 o 
  17   0  14      249.16      331.16     32.70 o 
  18   0  14      916.60      784.39     43.84 o 
  19   0  14       65.59      111.95     63.50 o 
  20   0  14      700.83      723.90     45.56 o 
   1   1  14     2801.75     2312.11     18.53 o 
   2   1  14        4.44       12.74      6.62 o 
   3   1  14     6763.88     6677.70     43.45 o 
   4   1  14     1489.92     1636.34     18.91 o 
   5   1  14     3725.13     3594.26     27.03 o 
   6   1  14     2718.95     3187.28     30.89 o 
   7   1  14     3104.63     2973.59     30.20 o 
   8   1  14        1.75       -7.98      7.98 o 
   9   1  14     7144.23     7227.70     67.71 o 
  10   1  14      371.70      293.81     13.00 o 
  11   1  14     5862.40     5781.82     44.71 o 
  12   1  14     1746.62     1636.27     33.57 o 
  13   1  14      728.44      692.19     25.35 o 
  14   1  14      128.92      128.40     17.61 o 
  15   1  14      286.78      284.27     21.25 o 
  16   1  14      204.03      258.35     21.23 o 
  17   1  14     1317.28     1439.00     38.02 o 
  18   1  14        2.27      -17.20     17.20 o 
  19   1  14      833.42      886.93     39.14 o 
  20   1  14        1.03       12.12     23.17 o 
   0   2  14      392.59      368.46     11.91 o 
   1   2  14     3561.67     3224.31     24.75 o 
   2   2  14     2321.19     2030.10     17.80 o 
   3   2  14     2869.21     2705.39     24.59 o 
   4   2  14     5555.25     5417.31     37.54 o 
   5   2  14     1195.48     1345.92     17.73 o 
   6   2  14     9129.55     9076.17     59.95 o 
   7   2  14      317.96      287.13     10.14 o 
   8   2  14     5121.20     4857.48     38.38 o 
   9   2  14     1231.02     1505.56     23.47 o 
  10   2  14     3449.13     3323.03     31.32 o 
  11   2  14       27.32        9.99      8.78 o 
  12   2  14     1316.59     1245.18     30.01 o 
  13   2  14     1112.33     1086.34     29.10 o 
  14   2  14     1814.23     2016.74     39.38 o 
  15   2  14      331.29      303.10     22.21 o 
  16   2  14     1050.69     1012.06     32.48 o 
  17   2  14       29.81       35.56     17.93 o 
  18   2  14      466.61      441.20     26.03 o 
  19   2  14       14.89      -17.23     24.66 o 
  20   2  14      260.55      278.84     27.06 o 
   1   3  14    10053.24    10095.60     57.36 o 
   2   3  14     2642.69     2518.57     20.97 o 
   3   3  14     1693.71     1686.82     18.22 o 
   4   3  14      294.56      283.01      9.30 o 
   5   3  14     5017.72     4827.13     35.69 o 
   6   3  14      414.55      456.45     12.09 o 
   7   3  14      696.56      561.56     13.80 o 
   8   3  14      662.11      719.88     14.39 o 
   9   3  14     1747.48     1608.08     21.62 o 
  10   3  14       68.60       74.86     10.58 o 
  11   3  14     1046.12     1062.18     20.71 o 
  12   3  14      266.80      300.82     19.93 o 
  13   3  14      582.76      564.40     24.47 o 
  14   3  14      542.91      480.96     24.04 o 
  15   3  14      845.00      750.79     35.93 o 
  16   3  14       57.63       53.72     17.85 o 
  17   3  14      864.67      844.00     42.89 o 
  18   3  14       13.02       19.47     17.93 o 
  19   3  14      907.34      910.87     34.61 o 
   0   4  14      529.68      589.54     15.85 o 
   1   4  14      249.05      271.29      8.27 o 
   2   4  14     3767.49     3616.83     28.47 o 
   3   4  14      392.97      496.62     11.38 o 
   4   4  14     5704.63     5481.16     39.79 o 
   5   4  14        8.95        8.68      7.19 o 
   6   4  14     6553.28     6362.35     47.89 o 
   7   4  14      269.85      289.07     11.46 o 
   8   4  14     3227.87     3242.36     31.65 o 
   9   4  14       57.03       92.30      9.91 o 
  10   4  14      129.05      125.11     11.73 o 
  11   4  14      148.38      156.33     12.06 o 
  12   4  14      347.29      337.85     20.77 o 
  13   4  14      670.94      515.77     24.36 o 
  14   4  14      741.65      760.33     28.69 o 
  15   4  14       51.98       40.33     17.54 o 
  16   4  14     1148.77     1279.73     36.43 o 
  17   4  14        3.23       11.73     18.20 o 
  18   4  14      912.75      929.84     41.27 o 
  19   4  14       92.42       96.06     28.86 o 
   1   5  14     1840.30     1714.45     22.00 o 
   2   5  14      299.84      345.72     10.90 o 
   3   5  14     3499.11     3278.14     31.59 o 
   4   5  14        3.85       -4.41      7.60 o 
   5   5  14     3620.95     3637.12     33.88 o 
   6   5  14       78.06       79.15     10.96 o 
   7   5  14     2238.14     2057.21     30.50 o 
   8   5  14      155.24      163.70     11.54 o 
   9   5  14     1519.99     1402.35     22.24 o 
  10   5  14       23.26       16.56     11.13 o 
  11   5  14      562.57      633.18     18.61 o 
  12   5  14      430.05      304.82     20.38 o 
  13   5  14      473.91      476.00     29.53 o 
  14   5  14      510.94      555.19     25.79 o 
  15   5  14     1327.33     1281.22     57.81 o 
  16   5  14        4.34       20.00     18.45 o 
  17   5  14     1450.84     1356.12     38.89 o 
  18   5  14      286.42      401.95     27.39 o 
   0   6  14      481.17      462.46     24.56 o 
   1   6  14      138.08      135.09     11.26 o 
   2   6  14      988.36      965.52     21.18 o 
   3   6  14     1840.25     1773.95     27.07 o 
   4   6  14     2031.18     1901.33     25.79 o 
   5   6  14      500.86      370.01     13.58 o 
   6   6  14     1932.84     1850.10     25.17 o 
   7   6  14       12.74       10.26      9.74 o 
   8   6  14     1334.89     1428.91     23.28 o 
   9   6  14       42.24       28.04     10.45 o 
  10   6  14      958.31      945.29     22.76 o 
  11   6  14        8.92       -0.64     11.35 o 
  12   6  14      689.70      732.05     25.55 o 
  13   6  14       35.05       38.26     22.34 o 
  14   6  14     1238.44     1226.32     36.56 o 
  15   6  14        0.86       11.87     17.41 o 
  16   6  14     1262.38     1247.11     38.19 o 
  17   6  14       58.58       62.98     20.59 o 
   1   7  14      500.03      519.37     16.53 o 
   2   7  14        0.04       -2.59     10.76 o 
   3   7  14     1355.07     1342.75     25.67 o 
   4   7  14       39.33       58.80     12.23 o 
   5   7  14      125.00      134.04     13.38 o 
   6   7  14       90.10       89.32     14.13 o 
   7   7  14     1109.89     1122.29     24.33 o 
   8   7  14       30.62        8.54     12.16 o 
   9   7  14      984.81      924.66     25.39 o 
  10   7  14        5.55        9.36     12.86 o 
  11   7  14     1512.24     1370.45     26.78 o 
  12   7  14      282.97      235.28     19.63 o 
  13   7  14     1038.30     1072.85     33.07 o 
  14   7  14      129.78      130.00     20.02 o 
  15   7  14      540.86      542.52     31.99 o 
  16   7  14       84.22       95.90     25.67 o 
   0   8  14     6834.39     6724.62     80.45 o 
   1   8  14       44.09        7.54     12.45 o 
   2   8  14     2918.33     2795.86     33.85 o 
   3   8  14      301.28      466.36     20.73 o 
   4   8  14      876.29      883.92     22.67 o 
   5   8  14       13.15       21.84     12.69 o 
   6   8  14       79.83       83.93     14.02 o 
   7   8  14      277.74      252.90     16.59 o 
   8   8  14      289.35      235.26     17.22 o 
   9   8  14      200.38      172.51     19.22 o 
  10   8  14      572.17      639.38     22.46 o 
  11   8  14       14.18       20.01     16.60 o 
  12   8  14      746.93      862.65     38.80 o 
  13   8  14       13.77        6.47     24.64 o 
  14   8  14      428.00      369.13     38.56 o 
   1   9  14     1305.22     1044.21     30.06 o 
   2   9  14        0.26       15.82     15.04 o 
   3   9  14      863.87      837.48     33.41 o 
   4   9  14      221.90      196.93     18.83 o 
   5   9  14      169.68      247.64     16.87 o 
   6   9  14       58.64       57.41     14.31 o 
   7   9  14      314.97      445.73     33.17 o 
   8   9  14       97.29       63.17     16.72 o 
   9   9  14      481.25      629.90     22.57 o 
  10   9  14      130.15       87.96     17.45 o 
  11   9  14      385.18      329.33     30.33 o 
  12   9  14       12.75       29.12     25.70 o 
  13   9  14      163.22      152.96     31.65 o 
   0  10  14      728.78      853.46     33.61 o 
   1  10  14      460.80      382.75     19.57 o 
   2  10  14      632.66      582.83     27.98 o 
   3  10  14        0.99        8.14     18.93 o 
   4  10  14      392.55      426.90     25.54 o 
   5  10  14       78.25       45.75     17.24 o 
   6  10  14       77.49       75.08     25.33 o 
   7  10  14       66.87       41.88     17.07 o 
   8  10  14      345.06      418.31     23.03 o 
   9  10  14      251.83      254.59     19.09 o 
  10  10  14      355.63      458.42     30.03 o 
   1  11  14      427.95      454.35     33.93 o 
   2  11  14      342.24      346.65     26.58 o 
   3  11  14      367.21      410.49     35.06 o 
   4  11  14        0.98       -2.04     19.80 o 
   5  11  14      309.33      379.16     33.16 o 
   6  11  14       12.72      -12.48     17.08 o 
   7  11  14      203.40      259.35     25.04 o 
   1   1  15     1723.81     2186.98     18.26 o 
   2   1  15      871.61     1030.66     14.09 o 
   3   1  15       67.45       52.08      6.08 o 
   4   1  15      181.71      167.56      8.37 o 
   5   1  15       22.15       12.93      6.38 o 
   6   1  15      297.81      288.50     13.32 o 
   7   1  15       60.00       11.15      9.37 o 
   8   1  15       25.98        9.57      8.99 o 
   9   1  15      947.42     1017.42     20.19 o 
  10   1  15        1.76       -7.09      8.70 o 
  11   1  15      140.58      138.25     10.61 o 
  12   1  15        0.47       -5.64     13.42 o 
  13   1  15      263.13      205.64     18.33 o 
  14   1  15      308.59      412.80     22.07 o 
  15   1  15     1832.73     1875.78     56.30 o 
  16   1  15      143.45      156.16     23.80 o 
  17   1  15      365.04      334.03     23.77 o 
  18   1  15       28.60       30.77     19.13 o 
  19   1  15        6.54       17.17     24.26 o 
  20   1  15       10.69       40.42     41.34 o 
   0   2  15     1998.57     2117.86     26.13 o 
   1   2  15      646.01      604.09     11.60 o 
   2   2  15     3562.79     3795.67     27.23 o 
   3   2  15      479.81      313.84      9.07 o 
   4   2  15     1036.52      988.54     14.63 o 
   5   2  15      173.64      181.07      7.20 o 
   6   2  15     2027.22     2216.84     26.06 o 
   7   2  15     1637.03     1622.00     22.47 o 
   8   2  15       44.52       84.44     12.87 o 
   9   2  15      172.12      144.71     11.40 o 
  10   2  15      592.26      529.01     14.37 o 
  11   2  15      254.49      225.10     11.10 o 
  12   2  15       41.61       34.56     24.93 o 
  13   2  15       35.57       32.30     15.19 o 
  14   2  15        0.98       -5.32     15.17 o 
  15   2  15        0.82       10.54     16.03 o 
  16   2  15       15.70       23.03     16.44 o 
  17   2  15        1.62       -7.22     16.39 o 
  18   2  15       54.78       76.41     19.18 o 
  19   2  15       68.03       43.19     23.07 o 
   1   3  15      300.09      231.60      7.66 o 
   2   3  15      863.63      876.63     12.78 o 
   3   3  15       33.80       31.09      6.28 o 
   4   3  15     1042.26      921.65     14.54 o 
   5   3  15       60.92       76.40      7.40 o 
   6   3  15      442.74      468.96     12.65 o 
   7   3  15     1242.89     1285.85     21.42 o 
   8   3  15       46.13       31.69      8.65 o 
   9   3  15        0.01       -1.36      9.02 o 
  10   3  15       19.59        1.84      9.87 o 
  11   3  15     1251.72     1230.03     22.20 o 
  12   3  15        0.05        3.98     14.33 o 
  13   3  15       10.14       15.74     14.94 o 
  14   3  15      314.56      233.70     20.10 o 
  15   3  15     1607.97     1657.04     39.22 o 
  16   3  15       14.80       -6.77     16.82 o 
  17   3  15      200.05      233.48     22.56 o 
  18   3  15        5.01        6.17     22.97 o 
  19   3  15       56.23       87.25     21.53 o 
   0   4  15      200.39      196.78     16.90 o 
   1   4  15      700.76      616.19     14.18 o 
   2   4  15      336.93      340.05      9.37 o 
   3   4  15       45.37       40.21      6.79 o 
   4   4  15       71.74      104.66      8.40 o 
   5   4  15      837.38      805.21     15.39 o 
   6   4  15     1529.16     1577.91     21.67 o 
   7   4  15       47.35       40.51      8.76 o 
   8   4  15      433.30      480.26     15.60 o 
   9   4  15      186.14      192.64     12.72 o 
  10   4  15      390.73      460.50     16.01 o 
  11   4  15      696.41      722.32     19.36 o 
  12   4  15     1011.22      869.57     28.22 o 
  13   4  15       21.74       29.12     15.95 o 
  14   4  15      121.48      141.49     19.02 o 
  15   4  15       12.00       16.93     16.89 o 
  16   4  15        0.09       19.86     17.73 o 
  17   4  15      181.12      238.63     23.04 o 
  18   4  15        8.05       48.45     20.35 o 
   1   5  15        1.63       11.03      8.48 o 
   2   5  15     1771.93     1861.13     21.78 o 
   3   5  15        2.44       19.31      8.71 o 
   4   5  15        0.01        5.25      7.99 o 
   5   5  15        7.35       19.28      8.73 o 
   6   5  15      130.37      167.14     11.00 o 
   7   5  15      476.11      475.08     14.45 o 
   8   5  15       18.34        7.64     10.72 o 
   9   5  15       20.60       64.92     11.96 o 
  10   5  15        9.65       -3.47     11.20 o 
  11   5  15      427.21      415.81     16.50 o 
  12   5  15      167.79      149.05     17.06 o 
  13   5  15        0.31      -15.42     15.91 o 
  14   5  15      142.61       94.40     18.82 o 
  15   5  15       67.52       88.16     22.67 o 
  16   5  15      124.33      145.56     20.99 o 
  17   5  15       13.26       26.31     19.35 o 
  18   5  15        1.63      -18.78     18.78 o 
   0   6  15       46.58      102.93     22.52 o 
   1   6  15      599.56      711.78     17.79 o 
   2   6  15      394.53      363.87     15.04 o 
   3   6  15       22.34       33.77     11.64 o 
   4   6  15      158.09      180.88     11.80 o 
   5   6  15        9.41       -5.00     10.70 o 
   6   6  15      126.05      115.35     11.13 o 
   7   6  15      139.00       57.37     10.72 o 
   8   6  15      130.16      166.72     13.71 o 
   9   6  15      154.80      111.19     13.14 o 
  10   6  15        3.42       19.04     14.48 o 
  11   6  15        8.86       14.47     11.74 o 
  12   6  15      108.35      117.23     16.85 o 
  13   6  15      290.57      360.09     23.64 o 
  14   6  15       53.69       60.91     18.61 o 
  15   6  15      187.29      170.95     22.02 o 
  16   6  15      297.61      415.89     26.68 o 
  17   6  15        7.75      -15.06     18.52 o 
   1   7  15     1351.34     1278.58     23.16 o 
   2   7  15      334.16      556.37     19.72 o 
   3   7  15       44.31       75.70     13.29 o 
   4   7  15      646.38      892.76     22.16 o 
   5   7  15      129.42      187.59     14.11 o 
   6   7  15       41.20       28.10     11.94 o 
   7   7  15      304.53      291.01     16.07 o 
   8   7  15      217.91      306.20     20.34 o 
   9   7  15      195.05      268.78     17.96 o 
  10   7  15        7.84       15.85     14.30 o 
  11   7  15        9.63       40.89     12.94 o 
  12   7  15       30.51        2.54     15.48 o 
  13   7  15        5.48       25.34     17.20 o 
  14   7  15        0.09       -0.91     17.60 o 
  15   7  15        4.76        2.22     18.11 o 
  16   7  15       10.02        6.55     20.81 o 
   0   8  15     3146.76     3519.46     58.63 o 
   1   8  15       24.92       -3.51     11.87 o 
   2   8  15       25.45       57.93     12.43 o 
   3   8  15      188.24      125.02     15.89 o 
   4   8  15       16.91       30.60     14.52 o 
   5   8  15      174.22      155.43     18.76 o 
   6   8  15      239.69      138.97     14.63 o 
   7   8  15       38.24       46.88     13.55 o 
   8   8  15       39.31       33.13     15.19 o 
   9   8  15      144.87      118.24     16.97 o 
  10   8  15       31.61       31.87     13.84 o 
  11   8  15       18.80       11.39     16.10 o 
  12   8  15      120.89      110.21     26.73 o 
  13   8  15       18.44        6.91     26.65 o 
  14   8  15       33.66       61.96     29.22 o 
   1   9  15      155.29      145.35     17.27 o 
   2   9  15       49.26       44.87     15.73 o 
   3   9  15       32.84       66.82     16.13 o 
   4   9  15       38.86       35.75     23.52 o 
   5   9  15       59.09       45.73     14.39 o 
   6   9  15       28.85       33.00     14.13 o 
   7   9  15       37.99       53.97     14.52 o 
   8   9  15       43.67       40.28     18.73 o 
   9   9  15      908.28      877.65     31.48 o 
  10   9  15        3.22        3.52     15.93 o 
  11   9  15       64.96      104.14     22.04 o 
  12   9  15        5.30      -25.24     36.97 o 
   0  10  15     2253.93     2131.35     55.61 o 
   1  10  15      102.22      117.58     17.30 o 
   2  10  15       27.39      101.13     18.43 o 
   3  10  15       22.28       10.62     18.74 o 
   4  10  15      128.74      180.92     22.11 o 
   5  10  15        7.07       -3.30     23.48 o 
   6  10  15        6.10      -15.86     15.86 o 
   7  10  15        7.04       27.12     17.06 o 
   8  10  15       68.82       66.68     20.65 o 
   9  10  15      158.31      161.17     20.08 o 
  10  10  15        6.92       31.43     18.42 o 
   1  11  15       78.92       84.39     22.35 o 
   2  11  15       93.07       86.51     20.99 o 
   3  11  15       40.63       56.68     21.94 o 
   4  11  15      114.22      111.85     22.65 o 
   5  11  15        0.11       17.46     20.92 o 
   6  11  15       15.36       34.72     20.57 o 
   0   0  16     2181.37     1862.19     33.01 o 
   1   0  16      238.64      214.91     12.69 o 
   2   0  16       58.32       38.72      9.66 o 
   3   0  16      751.12     1108.63     23.80 o 
   4   0  16     3896.16     3698.02     44.86 o 
   5   0  16     1243.58     1159.54     24.47 o 
   6   0  16     3392.32     3305.96     50.56 o 
   7   0  16      319.14      223.79     17.71 o 
   8   0  16     2418.34     1956.57     38.18 o 
   9   0  16      133.40      107.83     16.22 o 
  10   0  16     3711.01     3720.42     55.89 o 
  11   0  16      413.73      458.82     30.85 o 
  12   0  16      963.19      848.33     38.06 o 
  13   0  16      118.64      125.46     24.92 o 
  14   0  16     3178.53     2927.15     67.52 o 
  15   0  16       20.01        9.84     22.24 o 
  16   0  16     4793.47     5007.79     96.17 o 
  17   0  16      115.03      198.74     31.75 o 
  18   0  16     1242.94     1366.19     54.13 o 
  19   0  16       28.31       15.88     29.39 o 
   1   1  16       70.13       56.10      4.87 o 
   2   1  16      177.32      116.08      7.06 o 
   3   1  16    11427.21    11167.45     67.21 o 
   4   1  16      346.62      334.70     10.65 o 
   5   1  16     2706.28     2269.03     23.92 o 
   6   1  16     1559.05     1523.62     29.03 o 
   7   1  16      239.04      159.59     12.63 o 
   8   1  16      188.61      187.60     14.31 o 
   9   1  16     5542.65     5727.24     52.19 o 
  10   1  16       70.64       88.84     10.61 o 
  11   1  16     2841.99     2879.94     29.96 o 
  12   1  16     2238.66     2368.32     40.73 o 
  13   1  16     1533.32     1442.74     33.55 o 
  14   1  16       33.37       40.50     16.47 o 
  15   1  16     1909.72     1795.49     39.28 o 
  16   1  16        3.34        8.56     17.93 o 
  17   1  16     1813.53     1579.71     41.46 o 
  18   1  16      106.88      102.08     24.49 o 
  19   1  16      328.10      333.20     45.79 o 
   0   2  16     7480.86     6686.92     58.73 o 
   1   2  16      114.48      187.95      6.93 o 
   2   2  16     6058.82     6270.60     39.57 o 
   3   2  16      818.04      955.04     14.99 o 
   4   2  16     3184.83     3090.09     26.90 o 
   5   2  16      448.86      487.31     12.09 o 
   6   2  16     4769.44     4683.59     41.63 o 
   7   2  16       93.63       88.80      9.79 o 
   8   2  16     2709.44     2591.94     29.85 o 
   9   2  16       91.83       83.54      9.78 o 
  10   2  16     4425.33     4299.73     58.61 o 
  11   2  16        0.66       -2.17      9.25 o 
  12   2  16      102.01       94.53     13.91 o 
  13   2  16       26.38       28.70     13.43 o 
  14   2  16     1287.06     1268.82     39.64 o 
  15   2  16     1132.20     1014.49     32.26 o 
  16   2  16     1087.65     1029.88     33.51 o 
  17   2  16       18.49       12.21     17.42 o 
  18   2  16      302.58      359.45     25.95 o 
  19   2  16       30.52       21.67     21.84 o 
   1   3  16     1435.96     1430.39     16.03 o 
   2   3  16      104.47       79.80      6.48 o 
   3   3  16     2964.25     2848.47     25.69 o 
   4   3  16      389.43      406.99     11.09 o 
   5   3  16     8992.88     8807.06     61.28 o 
   6   3  16       89.59       59.80      9.76 o 
   7   3  16     3922.55     3645.55     36.69 o 
   8   3  16     3209.39     3085.32     33.66 o 
   9   3  16      477.14      438.25     20.20 o 
  10   3  16      326.30      399.87     15.04 o 
  11   3  16      254.18      236.66     15.18 o 
  12   3  16      338.54      277.99     20.72 o 
  13   3  16      249.37      239.57     20.02 o 
  14   3  16        0.43      -15.11     15.11 o 
  15   3  16      357.29      465.89     25.16 o 
  16   3  16      144.57      168.60     20.66 o 
  17   3  16      421.37      413.08     28.14 o 
  18   3  16       10.02      -18.71     18.71 o 
  19   3  16      836.50      762.88     33.87 o 
   0   4  16     4476.28     4367.06     51.51 o 
   1   4  16      174.24      294.72      9.11 o 
   2   4  16     2630.36     2324.28     21.70 o 
   3   4  16     1337.44     1635.15     21.83 o 
   4   4  16      770.37      764.75     16.49 o 
   5   4  16        0.87       -8.47      8.47 o 
   6   4  16     6133.09     6018.21     55.07 o 
   7   4  16      367.42      458.47     21.82 o 
   8   4  16     3020.13     2946.16     33.81 o 
   9   4  16      488.16      595.58     17.71 o 
  10   4  16      513.79      534.65     20.23 o 
  11   4  16      124.23       68.14     12.07 o 
  12   4  16      905.83      929.62     46.97 o 
  13   4  16      402.75      425.48     23.15 o 
  14   4  16      288.32      238.06     20.91 o 
  15   4  16       12.05       -4.70     16.35 o 
  16   4  16      157.47      115.20     20.28 o 
  17   4  16       70.90       75.85     19.97 o 
  18   4  16      928.98     1015.98     36.22 o 
   1   5  16     1466.08     1561.52     22.74 o 
   2   5  16        3.64       13.67      7.89 o 
   3   5  16     5589.61     5451.28     44.82 o 
   4   5  16      399.82      407.35     13.62 o 
   5   5  16     4565.56     4064.92     34.92 o 
   6   5  16       18.95       31.40     10.53 o 
   7   5  16     1614.33     1542.80     34.12 o 
   8   5  16       25.96       32.02     11.20 o 
   9   5  16      542.51      606.93     18.55 o 
  10   5  16       99.13      109.85     12.77 o 
  11   5  16     1063.17      966.86     24.07 o 
  12   5  16      317.81      335.99     20.10 o 
  13   5  16     1035.93     1075.14     32.41 o 
  14   5  16      351.64      361.01     23.66 o 
  15   5  16      320.69      383.77     25.07 o 
  16   5  16        0.08       12.56     17.82 o 
  17   5  16      873.81      909.31     34.58 o 
   0   6  16     2844.43     2464.18     41.56 o 
   1   6  16      187.39      227.62     12.95 o 
   2   6  16     1358.45     1169.89     21.54 o 
   3   6  16     1274.77     1461.06     25.79 o 
   4   6  16      116.05      153.08     13.37 o 
   5   6  16      293.75      355.24     15.46 o 
   6   6  16      155.36      111.89     14.59 o 
   7   6  16      179.31      150.91     13.56 o 
   8   6  16     1260.78     1067.29     23.42 o 
   9   6  16      173.04       85.90     17.85 o 
  10   6  16     3140.56     3060.77     44.98 o 
  11   6  16       40.30       18.38     13.25 o 
  12   6  16     1182.40     1244.52     31.41 o 
  13   6  16       36.96       28.58     17.31 o 
  14   6  16      795.87      894.19     44.91 o 
  15   6  16       23.41        9.79     17.86 o 
  16   6  16      964.38      951.57     35.78 o 
   1   7  16       97.09      130.42     12.82 o 
   2   7  16      124.83       87.38     13.98 o 
   3   7  16     3484.45     3280.35     39.36 o 
   4   7  16      814.22      580.50     21.28 o 
   5   7  16     1101.17     1193.02     25.95 o 
   6   7  16      212.60      139.24     15.61 o 
   7   7  16      877.92      957.65     26.51 o 
   8   7  16       18.60       14.03     14.18 o 
   9   7  16      657.75      744.10     24.63 o 
  10   7  16        7.47       -4.86     14.85 o 
  11   7  16     1210.24     1151.16     30.89 o 
  12   7  16      309.11      270.26     20.88 o 
  13   7  16      588.31      596.16     37.49 o 
  14   7  16      271.04      280.10     23.71 o 
  15   7  16      339.53      290.41     25.29 o 
   0   8  16      503.40      706.20     28.80 o 
   1   8  16      101.10      136.31     13.87 o 
   2   8  16      665.04      759.36     20.85 o 
   3   8  16        1.44       22.80     13.16 o 
   4   8  16     1095.80     1014.82     30.42 o 
   5   8  16        0.20      -12.04     12.43 o 
   6   8  16      613.45      609.46     20.74 o 
   7   8  16        1.49       -6.40     14.64 o 
   8   8  16     1874.66     1687.81     45.80 o 
   9   8  16       20.57       33.61     15.63 o 
  10   8  16      771.53      617.40     24.15 o 
  11   8  16      135.43      146.22     18.98 o 
  12   8  16      270.41      302.95     30.11 o 
  13   8  16        0.58       12.04     41.34 o 
  14   8  16      315.96      316.36     37.73 o 
   1   9  16      581.90      552.03     19.60 o 
   2   9  16       21.85       -2.25     17.21 o 
   3   9  16      681.12      686.88     29.71 o 
   4   9  16        0.40       -6.01     14.90 o 
   5   9  16      206.40      243.05     19.02 o 
   6   9  16       34.31       37.68     16.28 o 
   7   9  16      268.62      315.24     20.69 o 
   8   9  16       37.83       42.39     17.65 o 
   9   9  16      235.94      350.88     27.83 o 
  10   9  16       18.04       23.64     17.04 o 
  11   9  16      609.33      737.85     33.26 o 
  12   9  16      107.54      121.07     32.31 o 
   0  10  16     1468.45     1617.66     67.48 o 
   1  10  16      302.39      302.87     20.64 o 
   2  10  16     1049.40     1134.85     32.25 o 
   3  10  16      133.93      150.49     19.54 o 
   4  10  16      348.33      415.81     34.47 o 
   5  10  16        9.92        3.99     18.95 o 
   6  10  16       53.08       32.34     20.09 o 
   7  10  16        9.03       30.14     20.14 o 
   8  10  16      327.65      312.45     24.81 o 
   9  10  16        2.87        0.50     17.56 o 
   1  11  16     1055.04     1024.32     36.04 o 
   2  11  16      216.36      166.24     23.64 o 
   3  11  16      190.71      228.50     24.93 o 
   4  11  16        0.47       -5.13     20.03 o 
   5  11  16      253.32      340.44     32.71 o 
   1   1  17       44.81       17.31      6.04 o 
   2   1  17      406.23      464.06     11.23 o 
   3   1  17      613.74      692.55     15.76 o 
   4   1  17      122.86      136.59      8.19 o 
   5   1  17      248.49      219.81     10.58 o 
   6   1  17      754.41      838.18     19.03 o 
   7   1  17      425.46      388.65     15.86 o 
   8   1  17       31.10       43.60     11.17 o 
   9   1  17      154.54      154.08     12.06 o 
  10   1  17      567.33      469.09     16.27 o 
  11   1  17      651.55      545.05     15.98 o 
  12   1  17      155.93      128.02     18.86 o 
  13   1  17        3.61       -6.34     14.93 o 
  14   1  17      163.07      150.24     24.20 o 
  15   1  17      119.04      104.33     28.64 o 
  16   1  17      429.23      497.17     26.07 o 
  17   1  17        2.48       10.72     21.33 o 
  18   1  17      186.79      182.29     26.69 o 
  19   1  17       34.05       30.78     24.09 o 
   0   2  17      574.80      487.02     15.44 o 
   1   2  17      445.39      420.79     10.65 o 
   2   2  17     1973.09     2078.97     21.58 o 
   3   2  17     1691.48     1488.04     18.43 o 
   4   2  17      334.50      317.21     10.29 o 
   5   2  17      659.84      747.69     14.60 o 
   6   2  17      210.32      205.50     10.72 o 
   7   2  17       85.51       71.01      9.95 o 
   8   2  17       38.29       81.33     10.43 o 
   9   2  17      120.80      183.45     12.11 o 
  10   2  17       43.12       30.26      9.64 o 
  11   2  17      122.99      108.16     10.80 o 
  12   2  17      238.59      301.71     24.67 o 
  13   2  17       25.39        1.53     14.24 o 
  14   2  17      175.29      214.90     20.02 o 
  15   2  17      117.00       82.95     18.42 o 
  16   2  17      170.27      162.25     20.82 o 
  17   2  17       54.27      105.32     20.33 o 
  18   2  17        1.77       16.18     22.64 o 
  19   2  17      134.50      188.29     23.83 o 
   1   3  17      133.11       74.29      6.71 o 
   2   3  17        1.11       -5.35      6.31 o 
   3   3  17      185.74      140.06      8.42 o 
   4   3  17      446.97      523.00     12.63 o 
   5   3  17       66.56       41.19      7.56 o 
   6   3  17      506.31      496.23     17.49 o 
   7   3  17      263.08      193.17     12.17 o 
   8   3  17     2093.35     2262.52     29.37 o 
   9   3  17      298.06      347.81     14.61 o 
  10   3  17      160.38      164.68     12.72 o 
  11   3  17      499.07      419.82     16.11 o 
  12   3  17       10.36       -3.00     14.57 o 
  13   3  17       90.34      151.17     18.38 o 
  14   3  17      209.25      229.83     20.66 o 
  15   3  17      567.48      536.32     26.59 o 
  16   3  17        3.14        0.13     17.11 o 
  17   3  17       55.17       50.11     19.06 o 
  18   3  17      145.92      115.63     21.73 o 
   0   4  17      230.24      234.14     12.53 o 
   1   4  17      138.07      117.90      7.76 o 
   2   4  17     1231.70     1201.75     19.36 o 
   3   4  17     1785.54     1855.69     23.53 o 
   4   4  17      290.35      287.77     12.16 o 
   5   4  17        1.24        8.71      9.02 o 
   6   4  17       24.79       47.62     10.50 o 
   7   4  17      248.77      236.80     13.04 o 
   8   4  17        5.05       22.62     10.58 o 
   9   4  17       30.18       45.71     11.50 o 
  10   4  17       82.49       92.78     12.30 o 
  11   4  17      762.84      755.60     20.94 o 
  12   4  17      104.92      130.52     18.18 o 
  13   4  17       90.55       65.95     17.21 o 
  14   4  17      294.76      232.33     21.48 o 
  15   4  17       10.22      -10.88     17.28 o 
  16   4  17       45.00       69.98     27.74 o 
  17   4  17       32.68       34.59     18.75 o 
  18   4  17        0.91      -15.64     20.52 o 
   1   5  17       17.05       15.99      9.29 o 
   2   5  17      801.75      638.02     19.12 o 
   3   5  17        0.18       30.75      9.52 o 
   4   5  17       31.15       36.08      9.52 o 
   5   5  17      435.76      421.72     17.75 o 
   6   5  17       35.26       68.88     11.34 o 
   7   5  17      524.22      506.08     18.92 o 
   8   5  17      370.76      457.11     16.97 o 
   9   5  17      148.29      197.29     14.19 o 
  10   5  17      177.63       89.45     12.85 o 
  11   5  17        7.45       15.92     12.14 o 
  12   5  17      250.82      238.92     19.78 o 
  13   5  17      257.32      319.71     22.64 o 
  14   5  17        0.06      -15.77     16.38 o 
  15   5  17      249.04      225.10     22.06 o 
  16   5  17       12.17       13.09     19.22 o 
  17   5  17       37.91        8.98     19.59 o 
   0   6  17      216.33      168.14     17.18 o 
   1   6  17       95.37       35.20     10.31 o 
   2   6  17      229.35      194.32     12.42 o 
   3   6  17     1591.78     1671.60     27.63 o 
   4   6  17      245.99      309.88     15.59 o 
   5   6  17        0.92        4.17     12.52 o 
   6   6  17      883.35      978.92     25.28 o 
   7   6  17      110.94       49.58     12.05 o 
   8   6  17      183.60      281.51     19.50 o 
   9   6  17       57.73       45.13     14.47 o 
  10   6  17      444.27      559.15     19.52 o 
  11   6  17      224.12      127.39     19.64 o 
  12   6  17       21.10        9.82     15.08 o 
  13   6  17       42.75       81.76     18.62 o 
  14   6  17       15.38        2.45     17.41 o 
  15   6  17       55.10       39.24     19.89 o 
  16   6  17       82.01       98.72     21.81 o 
   1   7  17      135.16      151.09     13.01 o 
   2   7  17        1.13       15.47     11.42 o 
   3   7  17      171.33      293.07     16.48 o 
   4   7  17       29.08        1.80     12.40 o 
   5   7  17        7.09        1.60     13.16 o 
   6   7  17        5.10       -8.77     13.58 o 
   7   7  17      230.34      224.04     17.35 o 
   8   7  17      430.84      331.25     19.07 o 
   9   7  17      314.32      185.08     20.52 o 
  10   7  17        6.20        2.23     14.84 o 
  11   7  17       10.26       18.74     16.13 o 
  12   7  17       25.43        7.01     19.02 o 
  13   7  17       57.75       70.05     18.53 o 
  14   7  17       42.75       37.10     18.64 o 
  15   7  17       21.96        5.34     18.73 o 
   0   8  17      218.97      199.33     20.56 o 
   1   8  17       21.18      -11.67     11.67 o 
   2   8  17      274.86      239.94     16.58 o 
   3   8  17        0.96       38.29     14.34 o 
   4   8  17        2.83       20.06     14.96 o 
   5   8  17       31.45       11.65     14.84 o 
   6   8  17      412.26      471.50     21.72 o 
   7   8  17      160.63      216.30     18.73 o 
   8   8  17        3.24       57.16     16.46 o 
   9   8  17      345.00      364.07     25.01 o 
  10   8  17       14.30       57.62     16.63 o 
  11   8  17        0.05       22.78     18.47 o 
  12   8  17       36.50       57.38     22.25 o 
  13   8  17       42.60       70.33     24.26 o 
   1   9  17        2.73       12.22     13.31 o 
   2   9  17        8.15        7.03     14.33 o 
   3   9  17       39.45       49.97     16.64 o 
   4   9  17       46.65       52.82     16.31 o 
   5   9  17        9.87       18.03     16.11 o 
   6   9  17       45.07       33.18     16.74 o 
   7   9  17       14.72       19.65     16.17 o 
   8   9  17       61.50       56.11     26.39 o 
   9   9  17      128.32      131.59     30.38 o 
  10   9  17        6.02      -10.62     18.30 o 
  11   9  17       18.95       57.53     25.59 o 
   0  10  17      456.23      512.43     99.51 o 
   1  10  17        5.93       37.57     15.66 o 
   2  10  17       36.48      101.94     18.65 o 
   3  10  17        9.95       12.86     17.77 o 
   4  10  17        3.03       19.78     17.15 o 
   5  10  17       16.26        8.75     21.88 o 
   6  10  17        4.98        0.69     19.61 o 
   7  10  17        9.12       22.63     19.96 o 
   8  10  17       20.61       43.19     20.76 o 
   1  11  17      145.39      272.81     26.05 o 
   2  11  17      152.99      147.22     23.99 o 
   3  11  17       31.95       52.04     22.06 o 
   0   0  18     4693.89     4460.99     73.85 o 
   1   0  18      125.61       96.17     11.86 o 
   2   0  18     1910.67     1616.27     29.39 o 
   3   0  18      338.07      285.24     15.29 o 
   4   0  18      844.74      791.32     22.24 o 
   5   0  18        2.73       -4.82     10.98 o 
   6   0  18     2420.23     2203.07     35.69 o 
   7   0  18      149.40      166.04     17.64 o 
   8   0  18     1430.77     1325.09     34.23 o 
   9   0  18      483.12      488.57     23.89 o 
  10   0  18     6910.30     7084.30     88.52 o 
  11   0  18        5.77       19.72     16.22 o 
  12   0  18        7.70        5.63     20.05 o 
  13   0  18      295.09      306.16     29.16 o 
  14   0  18     3560.94     3542.06    122.28 o 
  15   0  18       23.25       60.10     24.83 o 
  16   0  18     1136.71      965.60     66.94 o 
  17   0  18       42.81       36.41     28.09 o 
  18   0  18       10.03       25.18     45.35 o 
   1   1  18      266.01      167.35      8.12 o 
   2   1  18       80.98      140.77      8.39 o 
   3   1  18     4572.76     4871.98     36.82 o 
   4   1  18       38.33       17.89      7.11 o 
   5   1  18     2893.93     2809.25     28.42 o 
   6   1  18      192.65      236.31     12.87 o 
   7   1  18     2776.80     2514.82     35.41 o 
   8   1  18       10.98       -7.86     11.04 o 
   9   1  18     2729.68     2409.52     32.08 o 
  10   1  18      114.14      136.25     13.01 o 
  11   1  18      790.84      703.52     18.52 o 
  12   1  18     1073.75      951.38     28.51 o 
  13   1  18      390.61      445.93     22.78 o 
  14   1  18       84.25       72.36     17.48 o 
  15   1  18     1125.27     1191.87     40.18 o 
  16   1  18       82.64       69.13     22.98 o 
  17   1  18     2499.72     2526.78     71.77 o 
  18   1  18        2.43       20.49     23.02 o 
   0   2  18     2098.06     2370.69     55.39 o 
   1   2  18        0.55       -2.53      6.41 o 
   2   2  18     4675.05     4368.47     38.20 o 
   3   2  18      954.07      956.35     16.85 o 
   4   2  18     9584.17     9112.14     58.94 o 
   5   2  18      812.56      748.55     14.96 o 
   6   2  18     5145.67     4848.19     48.29 o 
   7   2  18      210.05      171.51     11.54 o 
   8   2  18     1624.23     1560.23     25.70 o 
   9   2  18        0.87        6.15      9.95 o 
  10   2  18      587.00      641.48     16.65 o 
  11   2  18      900.11      879.51     18.91 o 
  12   2  18      571.43      560.84     24.10 o 
  13   2  18      124.17      121.77     19.69 o 
  14   2  18     2325.97     2383.15     45.64 o 
  15   2  18       37.69       35.06     17.87 o 
  16   2  18     2664.02     2764.38     85.03 o 
  17   2  18       11.68       39.85     18.59 o 
  18   2  18      807.72      795.37     33.25 o 
   1   3  18     2939.08     2699.44     25.71 o 
   2   3  18     1368.82     1632.78     19.82 o 
   3   3  18     1956.95     1887.79     21.50 o 
   4   3  18       21.20       20.45      7.29 o 
   5   3  18      915.57      835.62     17.95 o 
   6   3  18      129.49      120.97     11.24 o 
   7   3  18      219.66      229.18     13.04 o 
   8   3  18      606.45      677.99     18.39 o 
   9   3  18     2573.19     2660.22     32.84 o 
  10   3  18       51.20       51.44     11.64 o 
  11   3  18     1342.88     1480.92     25.54 o 
  12   3  18        0.48        8.22     15.02 o 
  13   3  18      759.61      699.84     27.34 o 
  14   3  18       14.86       38.19     17.24 o 
  15   3  18      433.59      372.76     24.26 o 
  16   3  18       56.05       75.27     19.32 o 
  17   3  18      661.48      752.61     32.32 o 
  18   3  18        0.41        5.79     19.19 o 
   0   4  18      742.83      658.96     22.67 o 
   1   4  18        1.19        3.18      7.02 o 
   2   4  18     2042.76     2094.82     25.18 o 
   3   4  18      179.32      130.52     10.22 o 
   4   4  18     2215.19     2165.56     26.60 o 
   5   4  18      782.05      804.33     17.87 o 
   6   4  18     1902.12     1981.14     27.84 o 
   7   4  18       72.18       52.50     11.30 o 
   8   4  18      629.68      614.29     18.04 o 
   9   4  18      432.49      472.62     16.68 o 
  10   4  18      951.78      795.73     20.66 o 
  11   4  18        0.04       -5.78     11.32 o 
  12   4  18     1505.24     1342.66     34.28 o 
  13   4  18       28.36       24.00     16.65 o 
  14   4  18     1049.71     1110.46     34.21 o 
  15   4  18       29.75       31.30     18.23 o 
  16   4  18      274.07      317.90     24.83 o 
  17   4  18       42.99       60.75     20.21 o 
   1   5  18     2348.06     1956.58     27.79 o 
   2   5  18        7.38        8.80     11.26 o 
   3   5  18     3214.69     3124.79     36.18 o 
   4   5  18       35.11       59.50     10.14 o 
   5   5  18     1712.53     1813.41     25.51 o 
   6   5  18       63.67       24.29     11.13 o 
   7   5  18     2438.73     2460.61     33.51 o 
   8   5  18      276.01      367.06     16.25 o 
   9   5  18     1970.80     1860.17     40.09 o 
  10   5  18       16.09        8.39     17.19 o 
  11   5  18     2486.42     2677.28     41.92 o 
  12   5  18        8.84       19.59     15.45 o 
  13   5  18      522.60      513.50     30.26 o 
  14   5  18       90.20       65.05     19.01 o 
  15   5  18        4.76       -2.45     18.09 o 
  16   5  18       30.65       63.01     20.22 o 
   0   6  18      245.00      331.51     20.55 o 
   1   6  18      450.30      304.57     16.56 o 
   2   6  18      402.17      409.71     21.63 o 
   3   6  18      504.08      290.92     20.70 o 
   4   6  18      666.20      586.30     22.46 o 
   5   6  18       34.02       51.44     13.55 o 
   6   6  18      411.30      373.41     18.68 o 
   7   6  18        0.01       12.58     13.21 o 
   8   6  18     1131.37     1097.24     28.66 o 
   9   6  18       58.33      106.73     14.10 o 
  10   6  18     1463.80     1404.48     27.57 o 
  11   6  18      199.04      181.50     16.66 o 
  12   6  18      659.60      639.75     31.18 o 
  13   6  18       21.10       29.82     17.59 o 
  14   6  18      221.39      218.02     38.21 o 
  15   6  18        0.47       -0.89     18.54 o 
   1   7  18      747.99      753.77     21.86 o 
   2   7  18       94.40       67.16     13.59 o 
   3   7  18     3815.51     3844.92     43.74 o 
   4   7  18        7.34       22.47     12.94 o 
   5   7  18      275.98      282.59     18.31 o 
   6   7  18       52.90       61.74     15.42 o 
   7   7  18      346.82      283.51     18.53 o 
   8   7  18        1.45      -11.44     14.30 o 
   9   7  18      533.57      572.03     23.07 o 
  10   7  18       77.26      127.74     17.17 o 
  11   7  18     1172.04     1267.76     55.88 o 
  12   7  18       62.59       19.02     24.83 o 
  13   7  18      389.08      453.17     31.58 o 
  14   7  18       65.76       59.23     22.89 o 
   0   8  18       21.53       19.50     21.48 o 
   1   8  18        3.40      -13.12     13.12 o 
   2   8  18      163.36      134.85     15.04 o 
   3   8  18       80.64      116.22     15.23 o 
   4   8  18     1425.54     1382.78     31.27 o 
   5   8  18       58.09       48.68     16.03 o 
   6   8  18      585.40      731.61     25.24 o 
   7   8  18        0.21       -0.34     15.58 o 
   8   8  18     1270.38     1484.59     38.43 o 
   9   8  18        7.34       18.47     16.29 o 
  10   8  18      794.56      810.75     27.25 o 
  11   8  18        4.19       -9.81     16.72 o 
  12   8  18      625.00      714.38     39.47 o 
   1   9  18       87.28      138.65     23.33 o 
   2   9  18       30.98       41.13     16.49 o 
   3   9  18      413.12      460.04     28.24 o 
   4   9  18      175.57      136.05     18.29 o 
   5   9  18      244.09      317.93     20.84 o 
   6   9  18        0.01       -3.59     16.71 o 
   7   9  18      367.07      347.16     21.97 o 
   8   9  18       43.44       64.39     17.51 o 
   9   9  18      349.51      324.65     21.71 o 
  10   9  18       12.85        1.72     20.02 o 
   0  10  18      703.74      626.07     36.57 o 
   1  10  18       25.66       25.59     17.85 o 
   2  10  18      541.27      545.61     25.24 o 
   3  10  18       49.79       37.14     21.71 o 
   4  10  18      371.83      406.12     24.01 o 
   5  10  18       61.58       67.96     20.72 o 
   6  10  18      178.63      205.38     23.85 o 
   7  10  18       13.38       31.42     24.21 o 
   1   1  19      311.70      334.98     11.70 o 
   2   1  19      859.78      928.37     17.42 o 
   3   1  19      188.50      184.53      9.17 o 
   4   1  19      924.83      956.18     16.52 o 
   5   1  19      962.09     1011.92     16.96 o 
   6   1  19      496.65      429.74     14.11 o 
   7   1  19     1693.13     1671.39     29.66 o 
   8   1  19      892.16      851.49     23.11 o 
   9   1  19     2375.21     2420.21     45.05 o 
  10   1  19      939.26     1022.62     23.14 o 
  11   1  19     2316.68     2267.71     42.48 o 
  12   1  19      626.15      643.52     37.36 o 
  13   1  19       46.56       30.10     16.39 o 
  14   1  19       56.97       65.15     17.97 o 
  15   1  19        1.10       -5.88     20.10 o 
  16   1  19        9.24      -11.72     20.81 o 
  17   1  19       26.77       81.40     26.87 o 
  18   1  19        0.00        7.79     22.65 o 
   0   2  19     1622.68     1771.84     40.09 o 
   1   2  19        1.05       -0.44      7.62 o 
   2   2  19      930.69      968.46     16.28 o 
   3   2  19     1654.07     1925.89     24.34 o 
   4   2  19       57.70       52.08      8.00 o 
   5   2  19       28.35       16.94      7.68 o 
   6   2  19      122.04       80.03      9.81 o 
   7   2  19        2.01        6.97      9.76 o 
   8   2  19      248.44      270.09     13.56 o 
   9   2  19      206.99      220.06     13.48 o 
  10   2  19      774.20      728.46     18.15 o 
  11   2  19        6.24      -10.59     10.59 o 
  12   2  19      641.14      763.73     36.44 o 
  13   2  19        2.33       10.19     15.42 o 
  14   2  19        0.30       17.92     16.55 o 
  15   2  19      340.84      316.95     23.45 o 
  16   2  19      461.09      482.76     26.92 o 
  17   2  19      150.58      149.17     25.29 o 
  18   2  19        2.71       41.21     20.25 o 
   1   3  19       37.81       72.35      8.81 o 
   2   3  19      966.15      902.52     15.65 o 
   3   3  19        4.79        3.40      7.38 o 
   4   3  19      135.24      119.35      9.04 o 
   5   3  19      300.84      276.65     10.92 o 
   6   3  19     1043.21      990.22     21.42 o 
   7   3  19        1.41       -3.29      9.60 o 
   8   3  19       91.01      128.93     12.20 o 
   9   3  19        0.60      -10.22     10.51 o 
  10   3  19       19.55        9.63     10.97 o 
  11   3  19       24.52       50.46     11.97 o 
  12   3  19     1059.68     1170.80     37.72 o 
  13   3  19      192.85      169.42     21.81 o 
  14   3  19       42.36       34.74     17.30 o 
  15   3  19        0.57       17.95     17.75 o 
  16   3  19       20.08       32.92     18.48 o 
  17   3  19       13.57       -2.76     18.66 o 
   0   4  19      256.75      200.10     15.39 o 
   1   4  19      491.34      418.77     15.90 o 
   2   4  19      323.57      343.85     12.70 o 
   3   4  19     1641.99     1434.49     22.01 o 
   4   4  19      271.64      251.93     12.37 o 
   5   4  19      293.92      331.03     13.43 o 
   6   4  19     1066.15      942.57     21.12 o 
   7   4  19        1.91       -5.20     10.51 o 
   8   4  19       38.87       25.87     11.15 o 
   9   4  19       13.36       -9.62     10.98 o 
  10   4  19      109.20      107.76     13.18 o 
  11   4  19       77.68       38.58     13.05 o 
  12   4  19        2.09        9.54     18.23 o 
  13   4  19       33.35       38.54     17.30 o 
  14   4  19       59.46       76.35     18.23 o 
  15   4  19      129.02      104.37     19.81 o 
  16   4  19        2.70       16.82     18.50 o 
  17   4  19       51.11       37.98     22.78 o 
   1   5  19      892.45      763.15     25.72 o 
   2   5  19      685.25      824.63     20.98 o 
   3   5  19      351.47      361.25     15.75 o 
   4   5  19        4.52        3.05     10.76 o 
   5   5  19      291.37      381.08     14.54 o 
   6   5  19      132.51       59.89     11.93 o 
   7   5  19      167.87      157.12     13.31 o 
   8   5  19       10.04        2.48     11.46 o 
   9   5  19       72.51      103.97     13.81 o 
  10   5  19      362.73      431.14     22.04 o 
  11   5  19        7.86       50.31     13.56 o 
  12   5  19       97.11       64.77     20.10 o 
  13   5  19        7.00      -16.27     16.27 o 
  14   5  19       25.40       58.38     18.54 o 
  15   5  19        0.51      -17.06     17.06 o 
  16   5  19       36.91       36.99     19.52 o 
   0   6  19        5.42       22.18     18.77 o 
   1   6  19      754.91      842.36     26.55 o 
   2   6  19      537.70      465.45     17.74 o 
   3   6  19      285.59      275.83     15.88 o 
   4   6  19       37.19       19.04     12.18 o 
   5   6  19      119.05      200.69     14.99 o 
   6   6  19      997.92      773.18     23.84 o 
   7   6  19      247.46      235.45     17.22 o 
   8   6  19        4.99       -9.03     13.37 o 
   9   6  19       90.82       70.59     13.38 o 
  10   6  19       49.55       33.19     13.32 o 
  11   6  19       88.01      109.32     16.08 o 
  12   6  19        0.47       23.34     19.99 o 
  13   6  19        0.33       34.03     17.68 o 
  14   6  19      180.70      210.58     22.57 o 
  15   6  19        0.85        0.52     18.82 o 
   1   7  19        0.10       21.33     14.50 o 
   2   7  19      458.72      568.59     20.04 o 
   3   7  19        9.36       57.76     13.48 o 
   4   7  19       57.97       57.49     13.91 o 
   5   7  19      377.84      339.79     19.31 o 
   6   7  19       25.86       49.94     15.19 o 
   7   7  19       44.39       34.96     15.00 o 
   8   7  19       38.62       36.36     15.47 o 
   9   7  19      229.35      325.24     20.13 o 
  10   7  19        8.70        4.97     15.51 o 
  11   7  19        7.05       45.76     21.26 o 
  12   7  19       61.00        9.10     20.45 o 
  13   7  19       35.88        3.49     21.64 o 
  14   7  19       23.88       27.70     22.30 o 
   0   8  19      396.67      451.93     31.16 o 
   1   8  19      256.40      350.58     20.53 o 
   2   8  19        5.54       21.91     16.07 o 
   3   8  19      184.77      255.63     20.02 o 
   4   8  19       60.61      128.71     17.46 o 
   5   8  19      241.92      229.13     25.80 o 
   6   8  19       10.99       17.49     15.95 o 
   7   8  19       22.33        1.14     15.95 o 
   8   8  19        0.34       44.88     18.45 o 
   9   8  19       89.10       41.55     17.02 o 
  10   8  19       57.39      129.98     18.68 o 
  11   8  19       59.16       81.69     21.46 o 
  12   8  19        1.68       28.27     22.44 o 
   1   9  19      302.35      278.11     21.21 o 
   2   9  19       27.42      -16.66     16.66 o 
   3   9  19        5.71       -6.89     16.22 o 
   4   9  19       44.87       26.57     17.40 o 
   5   9  19        8.45       28.90     17.40 o 
   6   9  19        3.93       -9.47     16.45 o 
   7   9  19       14.66       26.01     17.24 o 
   8   9  19        2.07      -13.96     21.15 o 
   9   9  19        5.63       29.51     17.59 o 
  10   9  19       26.73       43.06     17.79 o 
   0  10  19        5.47       22.21     34.95 o 
   1  10  19        8.38       -4.21     17.72 o 
   2  10  19        8.18       31.30     20.50 o 
   3  10  19       62.98       37.56     20.53 o 
   4  10  19        3.05       22.80     18.09 o 
   5  10  19       44.50       30.82     25.52 o 
   6  10  19        1.16       32.63     20.65 o 
   0   0  20     9309.31     9060.67    165.11 o 
   1   0  20      796.56      788.31     24.05 o 
   2   0  20     4909.97     4798.61     57.68 o 
   3   0  20      578.49      547.53     31.36 o 
   4   0  20     2602.89     2690.67     40.82 o 
   5   0  20        8.09       -6.60     11.98 o 
   6   0  20     1506.68     1700.30     33.00 o 
   7   0  20      280.67      300.89     21.53 o 
   8   0  20     1185.01     1201.73     73.78 o 
   9   0  20        0.63        3.57     15.89 o 
  10   0  20     3433.46     2918.02     52.67 o 
  11   0  20        3.46      -10.30     18.41 o 
  12   0  20      951.48     1053.04     53.05 o 
  13   0  20      244.98      301.64     52.82 o 
  14   0  20      770.73      775.15     46.39 o 
  15   0  20      275.00      167.23     29.96 o 
  16   0  20      535.02      599.36     52.01 o 
  17   0  20       63.19      132.64     31.74 o 
  18   0  20      183.23      132.73     44.09 o 
   1   1  20     1714.91     1713.60     22.76 o 
   2   1  20       13.75       32.70      8.67 o 
   3   1  20     4536.76     4470.09     39.00 o 
   4   1  20      349.67      442.41     12.40 o 
   5   1  20     1841.22     1503.56     20.29 o 
   6   1  20        9.13        1.58      8.27 o 
   7   1  20     1526.85     1534.58     40.13 o 
   8   1  20     1141.48     1206.43     26.63 o 
   9   1  20      536.86      521.67     18.23 o 
  10   1  20     2471.66     2571.46     35.12 o 
  11   1  20       44.35       63.26     11.52 o 
  12   1  20      300.56      344.33     20.76 o 
  13   1  20     1276.41     1235.68     33.10 o 
  14   1  20     1048.70      993.84     32.04 o 
  15   1  20     1402.41     1340.11     64.77 o 
  16   1  20      118.91      121.14     24.87 o 
  17   1  20     2019.67     2210.26     56.06 o 
  18   1  20        4.66        6.39     23.55 o 
   0   2  20     3364.21     3105.55     64.83 o 
   1   2  20       10.63       13.70      8.38 o 
   2   2  20     3306.71     3114.20     31.40 o 
   3   2  20       35.40       21.68      8.75 o 
   4   2  20     1209.39     1168.42     18.15 o 
   5   2  20     1041.20     1094.66     18.00 o 
   6   2  20     3389.71     3484.02     37.41 o 
   7   2  20       53.84       30.92     10.42 o 
   8   2  20     2431.22     2302.56     30.39 o 
   9   2  20       75.62       70.30     11.92 o 
  10   2  20     2612.74     2566.15     44.42 o 
  11   2  20        0.40        6.64     10.88 o 
  12   2  20      101.36       94.36     19.99 o 
  13   2  20        0.96       19.30     16.32 o 
  14   2  20     1464.06     1431.75     37.67 o 
  15   2  20        0.03       19.03     17.81 o 
  16   2  20      885.61      889.19     37.10 o 
  17   2  20       21.48       25.07     19.41 o 
   1   3  20      244.06      236.98     11.32 o 
   2   3  20       51.80       22.66      8.65 o 
   3   3  20     2504.63     2395.23     27.54 o 
   4   3  20        3.51        5.05      7.70 o 
   5   3  20      836.76      788.10     17.87 o 
   6   3  20      194.88      196.88     11.99 o 
   7   3  20      259.66      233.20     14.34 o 
   8   3  20      505.03      582.96     21.76 o 
   9   3  20     1122.32     1114.10     28.61 o 
  10   3  20       23.55       25.11     11.65 o 
  11   3  20     1362.60     1347.80     26.30 o 
  12   3  20       27.02       35.21     18.09 o 
  13   3  20     1128.62     1213.75     34.28 o 
  14   3  20        4.52       34.42     19.49 o 
  15   3  20      965.56      973.37     33.79 o 
  16   3  20        5.49       18.31     18.58 o 
  17   3  20      610.01      598.80     30.55 o 
   0   4  20      416.57      420.72     27.83 o 
   1   4  20       97.07       96.78     11.34 o 
   2   4  20     2060.71     1897.57     28.14 o 
   3   4  20      357.54      310.64     15.70 o 
   4   4  20      995.35      981.47     19.75 o 
   5   4  20        4.94       -7.35      9.18 o 
   6   4  20       14.81       16.57      9.97 o 
   7   4  20        3.29       -8.81     10.64 o 
   8   4  20     1326.34     1303.05     24.92 o 
   9   4  20        2.70      -11.29     11.29 o 
  10   4  20     3034.86     3106.44     38.32 o 
  11   4  20        3.71       -0.31     12.68 o 
  12   4  20      641.87      682.17     31.63 o 
  13   4  20        0.81        8.02     16.73 o 
  14   4  20      545.59      507.27     27.19 o 
  15   4  20       10.79       13.63     18.18 o 
  16   4  20      783.51      825.60     33.78 o 
   1   5  20      770.72      802.67     22.95 o 
   2   5  20       65.47      117.12     14.85 o 
   3   5  20     4679.52     4376.94     49.88 o 
   4   5  20      161.78      129.34     13.98 o 
   5   5  20     2723.35     2647.66     39.05 o 
   6   5  20      578.83      718.15     28.76 o 
   7   5  20      979.55      972.69     22.56 o 
   8   5  20        7.10      -11.52     11.52 o 
   9   5  20     1700.58     1622.27     28.51 o 
  10   5  20       64.89       73.03     13.90 o 
  11   5  20     1078.71     1074.52     34.03 o 
  12   5  20       11.94        1.61     18.56 o 
  13   5  20      269.88      364.87     23.97 o 
  14   5  20      104.20       99.39     20.13 o 
  15   5  20      104.49      146.67     21.92 o 
   0   6  20      397.43      277.06     24.89 o 
   1   6  20      479.24      559.09     22.23 o 
   2   6  20      328.56      324.94     18.30 o 
   3   6  20      153.98      235.13     25.38 o 
   4   6  20      867.68      847.14     33.78 o 
   5   6  20        0.11        4.30     12.29 o 
   6   6  20      213.97      232.09     17.20 o 
   7   6  20      372.50      537.06     21.46 o 
   8   6  20      644.39      673.37     23.36 o 
   9   6  20      333.14      446.65     21.16 o 
  10   6  20     1332.63     1431.67     28.26 o 
  11   6  20       71.54       57.49     15.22 o 
  12   6  20      703.27      860.31     42.51 o 
  13   6  20       30.74       -8.80     17.39 o 
  14   6  20      239.43      253.02     31.09 o 
   1   7  20      389.78      427.36     20.87 o 
   2   7  20      723.73      758.96     25.25 o 
   3   7  20     1988.66     1890.72     35.05 o 
   4   7  20      366.73      471.34     19.96 o 
   5   7  20     1060.16     1158.71     35.62 o 
   6   7  20        0.04      -12.39     14.61 o 
   7   7  20     1324.90     1399.24     31.50 o 
   8   7  20       38.63       17.16     16.03 o 
   9   7  20      529.02      554.46     23.84 o 
  10   7  20       28.67       -8.22     15.79 o 
  11   7  20      975.74      798.07     51.49 o 
  12   7  20        0.03       11.60     21.46 o 
  13   7  20      241.67      264.81     28.13 o 
   0   8  20      621.46      599.80     39.40 o 
   1   8  20       21.88        0.58     15.85 o 
   2   8  20      365.46      413.86     25.21 o 
   3   8  20       29.70        8.78     15.96 o 
   4   8  20      923.61      931.79     31.33 o 
   5   8  20       10.83        6.35     15.47 o 
   6   8  20      469.37      442.75     27.64 o 
   7   8  20       20.29       24.71     16.56 o 
   8   8  20      639.68      561.96     26.31 o 
   9   8  20        3.21      -15.88     15.88 o 
  10   8  20      342.63      425.55     30.66 o 
  11   8  20        0.03      -18.17     19.85 o 
   1   9  20       96.13       92.57     18.81 o 
   2   9  20        2.71       -5.05     16.41 o 
   3   9  20      193.65      203.19     22.64 o 
   4   9  20       49.00       13.91     19.76 o 
   5   9  20      316.11      385.60     22.79 o 
   6   9  20        1.87      -12.74     16.44 o 
   7   9  20      324.89      361.89     26.53 o 
   8   9  20       16.31       -4.05     17.78 o 
   9   9  20      213.07      272.84     21.95 o 
   0  10  20      148.80      256.50     31.29 o 
   1  10  20        1.89       -3.80     17.77 o 
   2  10  20      163.68      272.28     25.58 o 
   3  10  20        1.39       -3.58     20.27 o 
   4  10  20      317.37      376.53     38.82 o 
   5  10  20        1.21        2.86     21.06 o 
   1   1  21      408.14      398.80     16.75 o 
   2   1  21       62.94       82.00     10.87 o 
   3   1  21        8.63       21.76      8.95 o 
   4   1  21       88.07       73.95     11.19 o 
   5   1  21      262.18      284.06     13.13 o 
   6   1  21      278.65      319.41     14.03 o 
   7   1  21      533.45      557.86     20.37 o 
   8   1  21     1969.77     1914.44     32.89 o 
   9   1  21      202.39      202.61     14.88 o 
  10   1  21      232.53      212.89     15.05 o 
  11   1  21        0.02        1.13     11.93 o 
  12   1  21       61.74       32.08     17.85 o 
  13   1  21      131.66      187.17     29.14 o 
  14   1  21       63.54       62.56     21.82 o 
  15   1  21        0.65       20.26     21.37 o 
  16   1  21       85.44       47.81     22.61 o 
  17   1  21       18.48       54.86     24.08 o 
   0   2  21       40.36       30.18     23.60 o 
   1   2  21       76.85       46.96      9.19 o 
   2   2  21       25.00       42.64      9.10 o 
   3   2  21       22.20       10.99     11.46 o 
   4   2  21      339.94      351.89     13.97 o 
   5   2  21        1.29       -2.25      8.79 o 
   6   2  21       10.37       -1.25      8.25 o 
   7   2  21      498.20      635.00     18.06 o 
   8   2  21       18.02       34.28     11.19 o 
   9   2  21      716.88      675.60     19.24 o 
  10   2  21        1.08       10.44     11.42 o 
  11   2  21      304.11      193.95     14.09 o 
  12   2  21      522.28      475.79     28.05 o 
  13   2  21      259.78      308.47     22.78 o 
  14   2  21        7.80       41.75     17.27 o 
  15   2  21        8.92       12.90     25.79 o 
  16   2  21      171.33      158.63     22.36 o 
  17   2  21       19.73       44.26     20.38 o 
   1   3  21        0.21       -8.10      8.10 o 
   2   3  21      251.79      340.93     17.50 o 
   3   3  21      536.14      519.42     16.18 o 
   4   3  21      212.13      217.01     13.39 o 
   5   3  21       23.82       26.51     10.60 o 
   6   3  21       10.43       -9.29      9.29 o 
   7   3  21       30.88        7.68     10.94 o 
   8   3  21        6.14       -8.75     11.00 o 
   9   3  21      128.60      164.62     13.65 o 
  10   3  21       23.11        0.12     11.79 o 
  11   3  21        9.70       -2.12     11.67 o 
  12   3  21     1057.94      835.82     51.73 o 
  13   3  21       28.90       28.09     16.85 o 
  14   3  21      179.20      213.92     21.79 o 
  15   3  21      113.49      190.69     35.86 o 
  16   3  21       15.87       25.10     18.52 o 
   0   4  21      615.84      661.21     30.39 o 
   1   4  21       85.53       75.14     13.08 o 
   2   4  21       79.55       71.87     11.75 o 
   3   4  21     3283.01     3489.56     38.97 o 
   4   4  21     1219.98     1314.60     38.03 o 
   5   4  21       23.78       35.28     11.49 o 
   6   4  21      748.67      713.58     18.46 o 
   7   4  21        7.99        2.92     10.80 o 
   8   4  21      155.69      216.05     14.53 o 
   9   4  21        4.37      -11.58     11.58 o 
  10   4  21      139.54      214.18     20.00 o 
  11   4  21        9.42       -3.75     13.25 o 
  12   4  21      126.06       93.52     23.77 o 
  13   4  21        8.93       21.78     17.10 o 
  14   4  21        0.43       36.41     18.17 o 
  15   4  21       49.35       32.41     26.42 o 
  16   4  21      239.51      273.32     28.60 o 
   1   5  21      110.76      164.68     15.52 o 
   2   5  21       53.51       25.79     13.53 o 
   3   5  21      959.79      970.37     35.53 o 
   4   5  21      113.59      165.42     16.21 o 
   5   5  21      363.26      245.59     23.60 o 
   6   5  21      153.89      162.21     13.80 o 
   7   5  21      169.02      176.37     18.40 o 
   8   5  21      240.03      281.06     16.05 o 
   9   5  21        5.46       19.60     12.74 o 
  10   5  21        0.02      -12.40     12.40 o 
  11   5  21      149.45      136.48     16.08 o 
  12   5  21       71.09       45.74     20.45 o 
  13   5  21      107.58      104.80     20.31 o 
  14   5  21       36.52       38.34     18.32 o 
  15   5  21       68.72       82.44     21.17 o 
   0   6  21       36.77       57.73     20.90 o 
   1   6  21      336.40      298.78     21.96 o 
   2   6  21       11.00       28.83     14.35 o 
   3   6  21        1.06      -15.94     15.94 o 
   4   6  21        4.35       13.99     14.53 o 
   5   6  21      403.96      555.46     21.73 o 
   6   6  21       66.41       78.75     18.11 o 
   7   6  21        0.03        4.63     13.85 o 
   8   6  21      122.06      108.63     16.17 o 
   9   6  21      101.29      169.20     17.64 o 
  10   6  21        4.06       31.37     15.79 o 
  11   6  21        2.54        2.47     16.20 o 
  12   6  21       66.86       72.00     22.15 o 
  13   6  21        4.89        1.97     17.69 o 
  14   6  21       88.35       66.49     19.90 o 
   1   7  21      228.57      200.81     18.16 o 
   2   7  21       19.20       22.16     15.02 o 
   3   7  21       22.59       80.92     17.68 o 
   4   7  21      332.19      243.88     19.37 o 
   5   7  21       95.33      140.13     23.88 o 
   6   7  21       27.73       73.04     19.00 o 
   7   7  21       36.39       59.28     17.22 o 
   8   7  21       99.93      105.25     17.50 o 
   9   7  21        2.56       23.41     15.81 o 
  10   7  21       46.91       -4.52     23.30 o 
  11   7  21       13.97       23.07     22.84 o 
  12   7  21      192.05      244.12     32.70 o 
   0   8  21       38.35       34.22     38.37 o 
   1   8  21       10.00      -18.23     18.23 o 
   2   8  21        4.79       -7.74     15.83 o 
   3   8  21        5.17      -16.12     16.12 o 
   4   8  21       26.74       69.60     19.63 o 
   5   8  21       79.18       76.01     20.13 o 
   6   8  21        2.54       27.01     19.31 o 
   7   8  21       45.26       10.88     16.30 o 
   8   8  21        3.67       -2.11     16.65 o 
   9   8  21        0.02      -16.33     16.33 o 
  10   8  21       18.85       -7.31     22.85 o 
   1   9  21       64.26       73.99     28.40 o 
   2   9  21        3.60        6.13     17.91 o 
   3   9  21        6.02       -4.54     26.74 o 
   4   9  21        1.20      -19.46     19.46 o 
   5   9  21       48.26       16.50     20.48 o 
   6   9  21        0.02      -12.99     22.63 o 
   7   9  21       34.54       38.29     27.33 o 
   8   9  21        0.02      -16.13     16.13 o 
   0  10  21      174.78       92.60     30.95 o 
   1  10  21        3.30      -17.91     17.91 o 
   2  10  21        7.92       39.16     28.69 o 
   3  10  21        4.58      -13.69     23.32 o 
   0   0  22     9401.36    10789.50    149.28 o 
   1   0  22      971.76     1032.80     36.00 o 
   2   0  22     7384.69     7640.58    158.05 o 
   3   0  22      496.69      580.16     34.17 o 
   4   0  22     1896.56     1676.65     49.32 o 
   5   0  22     1260.15     1346.50     31.35 o 
   6   0  22      941.28      732.51     32.15 o 
   7   0  22        9.56        1.95     17.27 o 
   8   0  22       46.20       56.25     18.20 o 
   9   0  22       52.51       48.50     20.07 o 
  10   0  22      151.85      240.73     28.07 o 
  11   0  22      210.11      169.16     28.78 o 
  12   0  22       72.84       23.65     32.84 o 
  13   0  22       11.79        5.55     23.62 o 
  14   0  22     1389.59     1181.78     81.98 o 
  15   0  22      365.28      266.53     32.18 o 
  16   0  22      292.88      366.62     83.93 o 
  17   0  22      259.98      293.48     50.98 o 
   1   1  22     2224.32     2014.75     25.91 o 
   2   1  22      124.09      116.25     10.82 o 
   3   1  22     2502.37     2399.64     28.35 o 
   4   1  22      138.91      125.20     10.92 o 
   5   1  22      488.41      532.57     16.44 o 
   6   1  22     1588.79     1611.97     27.31 o 
   7   1  22     1932.55     1972.56     30.57 o 
   8   1  22      356.18      286.53     15.94 o 
   9   1  22      926.45      969.46     23.98 o 
  10   1  22      587.14      544.06     19.72 o 
  11   1  22       19.61       22.91     12.95 o 
  12   1  22        9.24       18.71     18.05 o 
  13   1  22     1315.55     1262.82     41.14 o 
  14   1  22      201.50      176.49     26.33 o 
  15   1  22      884.59      897.54     38.44 o 
  16   1  22      196.18      187.63     26.59 o 
  17   1  22     1226.50     1258.13     45.65 o 
   0   2  22      121.57       88.30     14.61 o 
   1   2  22      127.01      137.91     11.19 o 
   2   2  22     2015.42     2022.11     26.27 o 
   3   2  22      644.12      589.91     16.23 o 
   4   2  22     3069.74     2917.61     31.83 o 
   5   2  22     1024.38     1058.63     20.79 o 
   6   2  22     3029.81     2871.67     31.74 o 
   7   2  22       20.67       30.98     10.84 o 
   8   2  22     1243.45     1090.13     23.12 o 
   9   2  22      430.45      507.20     17.75 o 
  10   2  22     1826.88     1708.41     27.95 o 
  11   2  22       21.96        0.02     11.55 o 
  12   2  22      331.35      416.50     27.25 o 
  13   2  22       18.37      -12.90     16.07 o 
  14   2  22      693.56      612.94     28.14 o 
  15   2  22       24.22        5.92     17.97 o 
  16   2  22      403.95      372.15     26.62 o 
   1   3  22     1358.22     1299.56     21.57 o 
   2   3  22       81.83      112.94     10.65 o 
   3   3  22     1332.33     1299.90     24.39 o 
   4   3  22      222.06      197.26     13.39 o 
   5   3  22       11.51        8.46     10.86 o 
   6   3  22      317.00      275.52     16.51 o 
   7   3  22      119.33      109.81     14.30 o 
   8   3  22      103.96       86.56     12.68 o 
   9   3  22     3740.65     3677.36     41.51 o 
  10   3  22       15.61        0.99     12.20 o 
  11   3  22     1333.41     1278.73     28.03 o 
  12   3  22        4.52        7.08     18.32 o 
  13   3  22      331.59      316.80     23.02 o 
  14   3  22       15.96        8.60     18.19 o 
  15   3  22      741.36      744.63     31.39 o 
  16   3  22       35.36       17.35     19.62 o 
   0   4  22      290.97      325.85     24.79 o 
   1   4  22       80.04       34.48     13.21 o 
   2   4  22     1952.97     1758.89     27.97 o 
   3   4  22       52.56       79.17     15.65 o 
   4   4  22     2176.61     2059.39     30.56 o 
   5   4  22      183.60      153.47     13.38 o 
   6   4  22       27.83       61.44     13.75 o 
   7   4  22      190.92      321.67     23.71 o 
   8   4  22      580.77      627.97     19.77 o 
   9   4  22        4.20       -9.44     12.14 o 
  10   4  22     2703.76     2597.67     35.66 o 
  11   4  22       11.20       32.53     13.85 o 
  12   4  22      806.56      825.36     35.76 o 
  13   4  22        0.03        2.57     16.82 o 
  14   4  22      667.58      643.97     29.72 o 
  15   4  22        0.91      -14.52     18.19 o 
   1   5  22      985.11     1121.55     27.18 o 
   2   5  22      104.67       24.80     14.27 o 
   3   5  22     2619.33     2540.25     38.18 o 
   4   5  22       72.62       23.89     13.90 o 
   5   5  22     1032.99      922.02     25.51 o 
   6   5  22       22.80      -15.21     15.21 o 
   7   5  22      847.66      763.11     23.61 o 
   8   5  22       26.62       -5.51     12.11 o 
   9   5  22     1623.47     1630.43     29.38 o 
  10   5  22      119.87       87.35     14.56 o 
  11   5  22      447.84      511.26     21.29 o 
  12   5  22       15.60       45.97     20.21 o 
  13   5  22       87.78      125.46     20.45 o 
  14   5  22       41.18        5.80     18.77 o 
   0   6  22       17.22        4.04     20.59 o 
   1   6  22       22.64        2.68     14.16 o 
   2   6  22       72.57       78.06     15.76 o 
   3   6  22      273.99      332.86     19.79 o 
   4   6  22     1588.10     1542.18     31.84 o 
   5   6  22      206.92      186.33     22.29 o 
   6   6  22      686.33      787.42     28.44 o 
   7   6  22       40.03        5.32     20.80 o 
   8   6  22      357.36      389.57     20.50 o 
   9   6  22       39.69      -16.64     20.76 o 
  10   6  22      492.30      444.10     22.26 o 
  11   6  22       66.00       34.13     16.91 o 
  12   6  22      387.41      405.97     36.26 o 
  13   6  22      122.14      193.24     23.29 o 
   1   7  22      965.56      874.46     27.24 o 
   2   7  22      171.24       90.90     16.98 o 
   3   7  22      679.86      706.52     25.29 o 
   4   7  22       23.05      -15.10     15.10 o 
   5   7  22      540.29      695.50     28.42 o 
   6   7  22       65.26       15.37     18.67 o 
   7   7  22      882.50      803.97     30.56 o 
   8   7  22        8.45       28.46     19.04 o 
   9   7  22      636.75      691.42     25.90 o 
  10   7  22      107.58       91.29     18.52 o 
  11   7  22      947.27     1241.74     57.34 o 
  12   7  22        1.78       36.14     26.25 o 
   0   8  22      743.36      803.38     53.51 o 
   1   8  22       39.80       10.43     17.41 o 
   2   8  22      215.25      254.07     20.95 o 
   3   8  22       22.69       34.15     17.45 o 
   4   8  22      985.11      926.42     32.73 o 
   5   8  22       28.91       55.62     20.09 o 
   6   8  22      567.37      634.92     34.47 o 
   7   8  22      110.27       59.57     20.68 o 
   8   8  22      381.50      503.97     39.58 o 
   9   8  22       42.84      -19.81     19.81 o 
  10   8  22      242.22      228.96     24.05 o 
   1   9  22      311.78      339.57     23.24 o 
   2   9  22        0.11       -7.18     17.50 o 
   3   9  22      101.67       88.72     22.85 o 
   4   9  22       15.23        0.10     20.79 o 
   5   9  22      319.35      390.42     41.66 o 
   6   9  22       11.11       24.36     20.92 o 
   7   9  22      272.77      320.83     50.09 o 
   1   1  23      424.26      424.92     14.38 o 
   2   1  23        3.55        5.26      9.46 o 
   3   1  23       77.20      110.33     10.83 o 
   4   1  23       73.54       55.87     11.01 o 
   5   1  23      780.25      703.13     19.02 o 
   6   1  23        0.09       -9.77      9.77 o 
   7   1  23       50.45       33.05     14.00 o 
   8   1  23      900.38      958.04     29.13 o 
   9   1  23     1103.12     1072.44     23.32 o 
  10   1  23       12.60      -12.32     12.32 o 
  11   1  23      432.90      402.98     18.55 o 
  12   1  23      289.13      300.34     31.01 o 
  13   1  23       13.87       35.97     20.17 o 
  14   1  23       53.55       25.62     20.63 o 
  15   1  23        1.24       -7.48     20.74 o 
  16   1  23       24.39       11.66     22.62 o 
   0   2  23     1373.22     1225.11     32.35 o 
   1   2  23      259.74      306.79     13.55 o 
   2   2  23        0.69       29.75      9.65 o 
   3   2  23     1332.50     1409.40     23.12 o 
   4   2  23       89.05       62.96     10.66 o 
   5   2  23      394.36      403.95     14.54 o 
   6   2  23     1112.70     1172.63     21.81 o 
   7   2  23      441.55      344.31     17.40 o 
   8   2  23        2.78        7.18     12.13 o 
   9   2  23       98.77       98.74     13.08 o 
  10   2  23      577.78      674.77     20.10 o 
  11   2  23       94.48      148.04     14.34 o 
  12   2  23      357.84      337.32     25.58 o 
  13   2  23      173.45      137.15     19.68 o 
  14   2  23       43.43       49.89     18.47 o 
  15   2  23       39.68       35.29     19.66 o 
  16   2  23        6.90       -8.70     18.56 o 
   1   3  23      245.11      183.15     11.97 o 
   2   3  23       34.88       66.61     12.08 o 
   3   3  23      164.19      186.81     13.80 o 
   4   3  23        0.17       -7.84     10.37 o 
   5   3  23       69.51       57.83     12.18 o 
   6   3  23       19.08       17.44     11.49 o 
   7   3  23        4.07        9.27     15.49 o 
   8   3  23       11.81      -13.05     13.05 o 
   9   3  23       38.91       63.18     14.40 o 
  10   3  23      162.30      176.53     15.04 o 
  11   3  23       24.61       -6.69     13.24 o 
  12   3  23      113.98      142.06     22.04 o 
  13   3  23      107.00      126.60     22.84 o 
  14   3  23      182.85      224.07     22.43 o 
  15   3  23      164.70      204.78     23.41 o 
   0   4  23        4.65       44.02     19.75 o 
   1   4  23        0.78       -9.45     12.30 o 
   2   4  23        4.78        0.77     13.24 o 
   3   4  23      382.23      463.26     17.87 o 
   4   4  23       26.41       38.89     11.94 o 
   5   4  23       22.65       31.73     12.19 o 
   6   4  23      297.45      306.54     16.14 o 
   7   4  23      100.48      166.07     15.87 o 
   8   4  23       38.58       98.52     15.00 o 
   9   4  23      150.88      169.50     16.94 o 
  10   4  23        8.94       18.34     12.91 o 
  11   4  23        0.66      -13.28     13.28 o 
  12   4  23       30.17       69.00     21.01 o 
  13   4  23       76.06       68.80     25.04 o 
  14   4  23       39.31       42.80     19.54 o 
  15   4  23       51.97       94.42     21.33 o 
   1   5  23       14.53       40.38     14.23 o 
   2   5  23       12.20      -13.23     13.23 o 
   3   5  23      341.26      269.79     18.18 o 
   4   5  23      447.23      515.94     21.15 o 
   5   5  23       37.88       44.37     15.14 o 
   6   5  23        4.36       17.11     18.98 o 
   7   5  23      107.35      120.50     18.49 o 
   8   5  23       36.63       -7.62     14.55 o 
   9   5  23      153.74      170.13     17.64 o 
  10   5  23       50.56       47.95     14.23 o 
  11   5  23       40.86       57.72     15.64 o 
  12   5  23      129.50      149.12     23.00 o 
  13   5  23       99.23      147.79     24.19 o 
  14   5  23      108.84      144.12     32.52 o 
   0   6  23        5.42      -19.18     19.18 o 
   1   6  23      151.82      145.10     16.93 o 
   2   6  23       26.01       10.39     14.44 o 
   3   6  23        6.38       25.73     15.38 o 
   4   6  23        3.30       30.69     15.45 o 
   5   6  23      184.32      146.61     17.61 o 
   6   6  23       14.33       50.53     18.12 o 
   7   6  23       28.66       16.12     18.13 o 
   8   6  23      124.73      101.30     19.57 o 
   9   6  23       10.44      -17.44     17.44 o 
  10   6  23        0.15       -7.15     18.33 o 
  11   6  23       90.81      106.93     19.03 o 
  12   6  23        0.63      -23.19     37.89 o 
   1   7  23        0.01       17.45     16.00 o 
   2   7  23        9.58       62.49     17.25 o 
   3   7  23      110.75      155.28     23.43 o 
   4   7  23        2.48      -15.78     15.78 o 
   5   7  23      252.01      217.13     22.15 o 
   6   7  23        0.15       -7.05     18.24 o 
   7   7  23        6.05       18.84     19.07 o 
   8   7  23        8.79       -9.49     18.62 o 
   9   7  23       28.97       30.51     19.32 o 
  10   7  23        2.08      -18.60     18.60 o 
  11   7  23        3.91       -1.36     24.87 o 
   0   8  23       30.55        4.52     24.29 o 
   1   8  23        8.73       -3.62     17.22 o 
   2   8  23       17.66       24.91     17.73 o 
   3   8  23        6.63       26.78     17.78 o 
   4   8  23       15.39       46.03     19.79 o 
   5   8  23       45.46       28.14     20.33 o 
   6   8  23       58.71       33.40     20.26 o 
   7   8  23      114.83      166.17     23.19 o 
   8   8  23        2.72       -3.27     20.12 o 
   9   8  23      133.49      134.79     23.32 o 
   1   9  23        6.90       16.30     18.10 o 
   2   9  23        4.78      -18.73     24.58 o 
   3   9  23        1.51      -17.63     24.20 o 
   4   9  23       22.96      -17.33     23.36 o 
   5   9  23      126.17      195.79     25.09 o 
   0   0  24     1443.83     1153.65     86.80 o 
   1   0  24      390.10      451.13     24.99 o 
   2   0  24     2612.98     2344.87     41.62 o 
   3   0  24        6.60        1.37     16.57 o 
   4   0  24        6.67       -4.83     13.72 o 
   5   0  24      841.24      766.78     26.88 o 
   6   0  24      520.72      661.42     25.37 o 
   7   0  24      289.16      289.58     24.40 o 
   8   0  24      979.84     1042.65     35.96 o 
   9   0  24     1034.49      944.23     34.95 o 
  10   0  24     2275.63     2232.63     60.85 o 
  11   0  24      474.25      430.42     43.86 o 
  12   0  24     1289.08     1243.73     72.11 o 
  13   0  24      480.03      522.57     77.50 o 
  14   0  24      686.24      705.33     41.04 o 
  15   0  24       17.09        0.46     38.35 o 
   1   1  24      629.48      635.48     17.39 o 
   2   1  24      195.73      226.65     13.00 o 
   3   1  24     2000.15     1958.22     26.91 o 
   4   1  24      729.78      806.41     20.42 o 
   5   1  24     1137.97     1040.67     23.37 o 
   6   1  24        0.16       -0.27     10.33 o 
   7   1  24     1779.04     1745.08     31.02 o 
   8   1  24      113.55      151.25     15.07 o 
   9   1  24      434.15      418.20     18.97 o 
  10   1  24     1055.84     1113.22     26.96 o 
  11   1  24      151.09      213.26     16.61 o 
  12   1  24      342.49      309.04     25.60 o 
  13   1  24     1157.52     1098.34     33.95 o 
  14   1  24       38.94       32.59     19.95 o 
  15   1  24      475.46      423.94     26.29 o 
   0   2  24     2748.23     2900.80     52.24 o 
   1   2  24      568.99      514.07     15.81 o 
   2   2  24     7054.84     7066.28     78.19 o 
   3   2  24     1530.36     1477.39     24.12 o 
   4   2  24      821.75      739.15     18.58 o 
   5   2  24        5.50       -9.55      9.55 o 
   6   2  24      150.95      136.29     13.27 o 
   7   2  24        3.37       20.87     13.13 o 
   8   2  24      549.28      567.77     20.95 o 
   9   2  24      416.92      372.58     18.72 o 
  10   2  24     1749.50     1677.93     31.50 o 
  11   2  24       21.79        7.02     15.15 o 
  12   2  24      456.91      462.30     28.96 o 
  13   2  24        4.52       -1.50     18.83 o 
  14   2  24      542.83      514.23     29.86 o 
  15   2  24       28.86       34.08     19.01 o 
   1   3  24      893.07      870.60     19.75 o 
   2   3  24       12.87        2.02     11.03 o 
   3   3  24     1840.17     1719.42     28.35 o 
   4   3  24        0.64       -3.98     11.08 o 
   5   3  24      657.64      652.94     23.46 o 
   6   3  24       22.75        5.92     11.70 o 
   7   3  24      108.74      145.43     15.51 o 
   8   3  24       49.85       40.01     14.55 o 
   9   3  24     1532.76     1482.31     32.66 o 
  10   3  24        0.02       -5.44     16.58 o 
  11   3  24      224.66      240.98     19.71 o 
  12   3  24        4.34       14.55     19.69 o 
  13   3  24      252.56      283.96     26.70 o 
  14   3  24        5.58      -17.36     17.36 o 
  15   3  24      863.09      880.47     69.94 o 
   0   4  24       19.52       13.27     18.64 o 
   1   4  24        4.31       -9.85     12.64 o 
   2   4  24     1047.71     1143.02     27.53 o 
   3   4  24      222.51      142.98     22.36 o 
   4   4  24     1769.26     1700.22     28.78 o 
   5   4  24       77.33      105.46     13.47 o 
   6   4  24      762.31      664.15     20.77 o 
   7   4  24        0.48       12.28     13.93 o 
   8   4  24     1292.53     1261.39     29.21 o 
   9   4  24      129.22      102.78     16.09 o 
  10   4  24      843.04      950.05     27.52 o 
  11   4  24        8.41      -13.19     15.04 o 
  12   4  24      310.79      343.81     27.88 o 
  13   4  24        0.87      -15.38     19.87 o 
  14   4  24      299.82      302.81     25.19 o 
   1   5  24      446.37      391.63     23.19 o 
   2   5  24      206.71      256.76     18.25 o 
   3   5  24      583.40      613.14     22.41 o 
   4   5  24      208.78      221.18     18.16 o 
   5   5  24      759.64      996.64     27.62 o 
   6   5  24        7.70       16.64     15.21 o 
   7   5  24      750.51      920.87     33.62 o 
   8   5  24       14.66       15.87     17.47 o 
   9   5  24     1552.45     1454.69     47.75 o 
  10   5  24       38.13       44.11     15.79 o 
  11   5  24      678.37      665.87     28.37 o 
  12   5  24        5.25      -13.42     24.48 o 
  13   5  24      334.86      374.20     30.08 o 
   0   6  24       63.08       81.67     23.19 o 
   1   6  24      119.21      137.59     17.15 o 
   2   6  24      172.25      245.83     19.26 o 
   3   6  24      113.53       81.57     16.68 o 
   4   6  24      925.13      870.41     38.37 o 
   5   6  24       73.50       68.29     18.01 o 
   6   6  24      412.17      398.36     24.34 o 
   7   6  24        1.11      -12.28     17.85 o 
   8   6  24      239.09      225.22     21.96 o 
   9   6  24       29.70       34.22     19.12 o 
  10   6  24      598.32      656.41     30.67 o 
  11   6  24        1.77       13.71     25.83 o 
  12   6  24      254.17      211.04     47.77 o 
   1   7  24      698.29      776.40     27.11 o 
   2   7  24       72.84       74.90     17.70 o 
   3   7  24      559.68      541.98     24.56 o 
   4   7  24       36.99       55.44     17.92 o 
   5   7  24      471.79      483.06     35.84 o 
   6   7  24       41.43       38.15     19.89 o 
   7   7  24      432.21      472.10     26.82 o 
   8   7  24      186.15      259.32     24.06 o 
   9   7  24      249.61      259.65     33.96 o 
  10   7  24        0.06      -22.19     22.19 o 
   0   8  24      411.38      404.23     56.55 o 
   1   8  24        1.67      -13.68     17.19 o 
   2   8  24       66.93       37.03     23.43 o 
   3   8  24       19.02      -14.39     17.35 o 
   4   8  24      820.33      909.75     30.28 o 
   5   8  24        3.29        7.72     20.45 o 
   6   8  24      489.64      493.97     28.41 o 
   7   8  24       96.77      109.33     22.89 o 
   1   9  24      305.80      363.97     26.65 o 
   2   9  24       15.07       -1.34     19.10 o 
   3   9  24      225.77      216.63     23.16 o 
   1   1  25       29.64       51.55     10.81 o 
   2   1  25      241.20      301.26     15.12 o 
   3   1  25        0.25       41.56     11.44 o 
   4   1  25      231.90      231.43     14.71 o 
   5   1  25      507.26      581.92     18.01 o 
   6   1  25      315.69      254.59     14.47 o 
   7   1  25      241.08      262.04     16.97 o 
   8   1  25      433.63      420.17     19.38 o 
   9   1  25       50.91       61.93     14.73 o 
  10   1  25       15.40       24.48     14.14 o 
  11   1  25      150.20      164.28     20.61 o 
  12   1  25      232.22      188.08     38.58 o 
  13   1  25        0.76       16.63     33.76 o 
  14   1  25       35.89       41.59     23.86 o 
  15   1  25        0.52       -3.80     18.29 o 
   0   2  25      263.44      262.99     19.27 o 
   1   2  25       22.79        1.70      9.93 o 
   2   2  25        4.58       65.05     10.89 o 
   3   2  25        0.00        8.99     13.02 o 
   4   2  25        1.83       12.11     10.28 o 
   5   2  25        4.85       -0.62     11.37 o 
   6   2  25      347.39      277.81     15.86 o 
   7   2  25      140.71      150.39     18.70 o 
   8   2  25       24.67       22.86     13.56 o 
   9   2  25        3.19       -1.01     13.69 o 
  10   2  25      156.80      106.91     15.52 o 
  11   2  25      307.91      289.64     20.09 o 
  12   2  25      217.75      298.62     61.66 o 
  13   2  25       45.83       57.86     27.85 o 
  14   2  25        0.48        4.10     21.01 o 
   1   3  25      794.49      690.22     20.30 o 
   2   3  25      305.88      259.35     15.50 o 
   3   3  25      457.81      478.52     17.93 o 
   4   3  25      109.82       52.54     12.47 o 
   5   3  25       82.31       61.08     12.69 o 
   6   3  25       91.04       81.56     13.11 o 
   7   3  25      128.17       93.85     15.23 o 
   8   3  25      154.64      106.22     15.82 o 
   9   3  25      298.99      300.81     18.77 o 
  10   3  25       30.76       15.82     14.97 o 
  11   3  25       80.26       93.61     17.70 o 
  12   3  25       54.43       60.73     35.94 o 
  13   3  25       22.20        9.19     26.12 o 
  14   3  25       34.82       15.43     22.22 o 
   0   4  25       65.37      109.68     22.31 o 
   1   4  25       16.63       23.51     14.07 o 
   2   4  25      464.29      485.63     21.25 o 
   3   4  25       29.59       34.22     14.66 o 
   4   4  25      200.54      232.36     18.08 o 
   5   4  25      254.45      211.49     15.60 o 
   6   4  25      271.96      231.72     16.19 o 
   7   4  25       13.36       11.73     14.49 o 
   8   4  25        5.93       -6.43     14.52 o 
   9   4  25        0.03      -14.13     14.13 o 
  10   4  25       42.17       22.72     17.54 o 
  11   4  25       29.21      -15.89     15.89 o 
  12   4  25       79.05       81.07     34.79 o 
  13   4  25      210.16      234.09     33.08 o 
   1   5  25       26.42       64.63     14.88 o 
   2   5  25      104.48       38.18     15.61 o 
   3   5  25      317.40      376.20     20.47 o 
   4   5  25      334.69      276.46     19.35 o 
   5   5  25       57.00      115.39     17.23 o 
   6   5  25       49.80       19.85     15.61 o 
   7   5  25       64.37       76.41     18.37 o 
   8   5  25        9.17       -9.74     16.68 o 
   9   5  25      150.92      128.47     20.15 o 
  10   5  25        0.41       -9.19     26.41 o 
  11   5  25       10.14       27.72     17.86 o 
  12   5  25      236.42      253.19     32.98 o 
   0   6  25     1088.37     1150.37     77.70 o 
   1   6  25        3.18        7.15     15.35 o 
   2   6  25       15.57       35.44     16.36 o 
   3   6  25       91.95       79.52     16.84 o 
   4   6  25       29.61       65.81     16.88 o 
   5   6  25        0.70      -20.75     20.75 o 
   6   6  25       24.36       -0.69     17.82 o 
   7   6  25       16.65       23.60     18.83 o 
   8   6  25       10.06        4.05     18.66 o 
   9   6  25        0.08       -7.04     18.83 o 
  10   6  25       63.22       92.84     26.83 o 
  11   6  25       10.59        9.36     24.47 o 
   1   7  25       45.43       15.36     17.14 o 
   2   7  25        0.24       14.66     16.67 o 
   3   7  25       64.20       14.34     17.27 o 
   4   7  25        8.54        5.29     17.04 o 
   5   7  25      316.51      297.03     24.51 o 
   6   7  25       10.77        3.31     30.90 o 
   7   7  25        0.21      -13.57     19.13 o 
   8   7  25       71.42       48.25     20.81 o 
   9   7  25       60.19       25.94     21.22 o 
   0   8  25       73.62       87.48     27.88 o 
   1   8  25        0.14        2.87     17.90 o 
   2   8  25        8.33        1.39     17.93 o 
   3   8  25       14.88       21.03     18.80 o 
   4   8  25        1.59       13.39     18.27 o 
   5   8  25        3.24      -19.90     19.90 o 
   6   8  25        8.97       20.05     25.85 o 
   0   0  26      290.36      217.46     26.31 o 
   1   0  26      349.11      306.36     22.90 o 
   2   0  26     1483.81     1607.31     36.47 o 
   3   0  26     1734.78     1689.22     73.22 o 
   4   0  26     1145.05     1069.88     31.67 o 
   5   0  26     1552.82     1542.53     38.05 o 
   6   0  26       10.83        0.20     16.56 o 
   7   0  26      949.71      837.71     51.80 o 
   8   0  26      426.28      380.62     28.55 o 
   9   0  26       12.77       21.17     24.76 o 
  10   0  26     3042.09     3069.10     60.55 o 
  11   0  26      185.23      201.28     35.13 o 
  12   0  26     1616.78     1773.05     85.20 o 
  13   0  26      288.55      266.38     48.45 o 
  14   0  26      353.63      406.69     54.88 o 
   1   1  26     2640.06     2608.60     33.79 o 
   2   1  26      564.84      574.77     18.27 o 
   3   1  26     1959.53     1975.82     31.82 o 
   4   1  26       55.82       32.12     12.19 o 
   5   1  26       44.30       47.92     11.75 o 
   6   1  26       16.89        4.01     10.43 o 
   7   1  26      104.58      118.01     15.34 o 
   8   1  26       27.23       16.66     14.04 o 
   9   1  26     1859.32     1812.19     33.52 o 
  10   1  26      114.34      141.34     16.41 o 
  11   1  26      398.01      404.11     26.10 o 
  12   1  26      365.22      405.81     47.54 o 
  13   1  26      763.87      679.53     43.74 o 
  14   1  26       19.29       22.61     23.64 o 
   0   2  26       14.24       19.38     14.61 o 
   1   2  26       18.89       17.08     10.26 o 
   2   2  26     2612.78     2573.64     31.91 o 
   3   2  26       24.87       32.90     11.09 o 
   4   2  26     1176.41     1167.94     25.04 o 
   5   2  26      351.86      329.72     16.58 o 
   6   2  26      295.08      347.06     19.16 o 
   7   2  26        3.91      -12.32     13.36 o 
   8   2  26      476.23      512.72     21.31 o 
   9   2  26       64.19       40.27     14.82 o 
  10   2  26      852.34      884.86     25.85 o 
  11   2  26        0.06        0.88     15.29 o 
  12   2  26      849.42      944.87     48.14 o 
  13   2  26        5.62        0.50     26.55 o 
  14   2  26      319.83      304.40     34.51 o 
   1   3  26      961.35     1031.74     23.62 o 
   2   3  26      192.92      260.22     15.41 o 
   3   3  26      533.46      514.49     23.14 o 
   4   3  26      200.82      190.86     20.95 o 
   5   3  26      904.22      884.12     22.92 o 
   6   3  26      284.16      404.99     19.92 o 
   7   3  26     1115.06     1087.58     28.36 o 
   8   3  26       16.31       35.23     14.90 o 
   9   3  26      631.34      686.49     26.39 o 
  10   3  26        1.83      -13.91     13.91 o 
  11   3  26       95.69      109.82     18.06 o 
  12   3  26        5.89       35.82     27.35 o 
  13   3  26      322.84      346.57     42.83 o 
   0   4  26      356.54      317.59     31.99 o 
   1   4  26       30.78       44.45     14.69 o 
   2   4  26     1336.38     1242.75     29.69 o 
   3   4  26       15.32       26.76     14.79 o 
   4   4  26     1155.07     1302.09     30.62 o 
   5   4  26       21.20        6.05     14.86 o 
   6   4  26     1302.28     1595.11     29.87 o 
   7   4  26       33.91       16.13     14.54 o 
   8   4  26      484.74      518.36     22.48 o 
   9   4  26      590.20      575.60     23.11 o 
  10   4  26       28.97       17.83     16.08 o 
  11   4  26      107.81      133.88     20.00 o 
  12   4  26      413.44      377.82     37.66 o 
   1   5  26      798.71      916.09     33.86 o 
   2   5  26        4.84       29.95     15.99 o 
   3   5  26      188.52      234.08     23.70 o 
   4   5  26        3.16        9.42     15.58 o 
   5   5  26      355.37      369.08     21.42 o 
   6   5  26        0.13        0.43     15.68 o 
   7   5  26      369.66      289.52     24.29 o 
   8   5  26        7.78      -17.29     17.29 o 
   9   5  26     1030.42     1111.88     34.32 o 
  10   5  26       76.12       72.82     19.71 o 
  11   5  26      301.69      337.28     40.34 o 
   0   6  26      157.91      232.21     52.38 o 
   1   6  26        3.61        9.17     16.27 o 
   2   6  26      344.48      378.70     22.32 o 
   3   6  26      231.60      351.68     21.94 o 
   4   6  26     1055.25      944.93     29.03 o 
   5   6  26       50.27       43.10     17.16 o 
   6   6  26      113.56       99.48     21.24 o 
   7   6  26       67.41       58.46     20.16 o 
   8   6  26      148.39      195.42     36.51 o 
   9   6  26       54.15       15.08     19.97 o 
  10   6  26      466.83      488.25     27.35 o 
   1   7  26      280.78      307.88     21.78 o 
   2   7  26       32.35       -1.80     17.56 o 
   3   7  26      313.29      396.39     23.50 o 
   4   7  26        0.53       22.46     18.35 o 
   5   7  26      203.00      231.09     29.61 o 
   6   7  26        5.06      -18.01     19.61 o 
   7   7  26      196.17      163.69     23.31 o 
   0   8  26      101.46      104.18     28.88 o 
   1   8  26        0.21       -7.73     22.88 o 
   2   8  26       30.16        8.16     18.81 o 
   3   8  26        8.97       -4.72     18.80 o 
   4   8  26      548.04      528.06     26.90 o 
   1   1  27       37.27       43.48     12.42 o 
   2   1  27      994.63     1026.63     24.80 o 
   3   1  27       10.90       30.48     12.31 o 
   4   1  27      211.67      188.98     14.40 o 
   5   1  27       25.17       53.80     12.57 o 
   6   1  27       11.20       -0.23     11.36 o 
   7   1  27       13.07        6.84     13.91 o 
   8   1  27        4.77       -1.88     15.22 o 
   9   1  27       24.20       26.89     14.99 o 
  10   1  27      194.10      216.64     17.93 o 
  11   1  27      108.82      119.15     20.16 o 
  12   1  27       49.10       74.44     36.05 o 
  13   1  27       33.49       17.23     27.79 o 
   0   2  27     1014.31     1090.44     31.69 o 
   1   2  27        2.21       -9.71     10.41 o 
   2   2  27      229.77      286.70     14.70 o 
   3   2  27      304.15      337.82     17.02 o 
   4   2  27      486.84      541.29     19.35 o 
   5   2  27      155.64      201.37     15.34 o 
   6   2  27       79.75       78.02     13.61 o 
   7   2  27       46.10       51.74     15.34 o 
   8   2  27       62.86       70.38     15.27 o 
   9   2  27      191.93      179.25     17.90 o 
  10   2  27       21.19       33.23     15.10 o 
  11   2  27      101.47       79.12     17.68 o 
  12   2  27        4.93       39.56     26.79 o 
  13   2  27        9.35      -12.00     38.35 o 
   1   3  27       12.10       29.49     13.96 o 
   2   3  27       48.69       53.52     12.87 o 
   3   3  27       17.00       21.14     12.71 o 
   4   3  27        4.35       -5.75     11.97 o 
   5   3  27       28.13       30.62     12.95 o 
   6   3  27      144.95      138.98     15.18 o 
   7   3  27        0.01        4.06     14.29 o 
   8   3  27       48.71       65.98     15.79 o 
   9   3  27      177.79      176.19     18.18 o 
  10   3  27        0.18      -14.85     14.85 o 
  11   3  27      168.19      156.54     20.41 o 
  12   3  27       96.01       41.76     27.88 o 
   0   4  27      175.86      151.61     23.90 o 
   1   4  27        3.59       17.02     15.67 o 
   2   4  27      604.81      602.88     22.92 o 
   3   4  27       87.16       28.72     15.67 o 
   4   4  27        8.73       22.79     15.32 o 
   5   4  27      177.79      197.90     18.60 o 
   6   4  27       24.57       34.49     15.41 o 
   7   4  27      169.26      124.48     20.35 o 
   8   4  27        7.83      -14.94     14.94 o 
   9   4  27       85.96       64.38     16.37 o 
  10   4  27        9.65       10.78     15.91 o 
  11   4  27        0.73       -8.58     17.20 o 
   1   5  27       27.64       49.50     16.17 o 
   2   5  27      245.10      273.96     20.29 o 
   3   5  27        2.65       -9.92     15.42 o 
   4   5  27       27.98       35.60     16.52 o 
   5   5  27        2.18       -1.91     15.96 o 
   6   5  27       41.87       38.04     16.59 o 
   7   5  27      102.95       93.79     20.15 o 
   8   5  27       43.32       40.83     19.51 o 
   9   5  27       51.29       64.78     19.83 o 
  10   5  27      104.84      129.06     22.17 o 
   0   6  27      177.18       93.32     26.23 o 
   1   6  27        0.61      -13.07     16.45 o 
   2   6  27       22.12       27.14     17.07 o 
   3   6  27       53.91       32.33     21.86 o 
   4   6  27       50.09      127.32     19.48 o 
   5   6  27        9.40       -4.17     16.53 o 
   6   6  27        9.60       -0.66     19.22 o 
   7   6  27       15.63      -17.47     21.47 o 
   8   6  27        1.97      -11.89     19.16 o 
   1   7  27        4.08      -17.24     17.24 o 
   2   7  27        1.48       -4.13     17.97 o 
   3   7  27       28.91       46.72     18.75 o 
   4   7  27       81.10       67.92     19.85 o 
   5   7  27       96.36      108.12     22.74 o 
   6   7  27       56.45       43.74     21.79 o 
   0   0  28      202.94      144.14     28.82 o 
   1   0  28      313.07      327.02     22.19 o 
   2   0  28     2840.57     2883.53     49.85 o 
   3   0  28      300.40      300.71     24.20 o 
   4   0  28      322.79      311.10     21.90 o 
   5   0  28       10.75      -15.30     15.30 o 
   6   0  28      198.88      124.04     18.21 o 
   7   0  28      738.38      665.01     33.69 o 
   8   0  28      558.58      673.36     41.81 o 
   9   0  28       15.77      -24.45     25.57 o 
  10   0  28     1630.18     1640.68     58.46 o 
  11   0  28      164.79      137.55     31.33 o 
  12   0  28      426.95      430.58     56.03 o 
   1   1  28      146.79      180.91     15.39 o 
   2   1  28       38.05       32.02     12.77 o 
   3   1  28     2344.24     2412.83     33.86 o 
   4   1  28       93.81      134.59     13.17 o 
   5   1  28      519.58      535.90     18.07 o 
   6   1  28       19.96       36.54     11.74 o 
   7   1  28      158.13      182.67     17.73 o 
   8   1  28       46.42       25.69     15.13 o 
   9   1  28     1353.12     1388.06     31.65 o 
  10   1  28        1.55      -14.98     14.98 o 
  11   1  28      573.27      583.44     33.51 o 
  12   1  28      173.25      197.44     32.87 o 
   0   2  28      338.70      387.56     22.79 o 
   1   2  28       24.62       26.98     11.42 o 
   2   2  28      863.98      927.27     24.07 o 
   3   2  28       79.10       91.72     14.08 o 
   4   2  28       96.58       98.09     14.11 o 
   5   2  28        1.92        0.26     12.72 o 
   6   2  28      145.52      153.99     15.22 o 
   7   2  28       66.03       58.02     15.51 o 
   8   2  28      816.83      758.27     25.15 o 
   9   2  28      285.27      275.53     29.59 o 
  10   2  28      730.46      701.07     32.26 o 
  11   2  28       95.44       73.27     24.03 o 
  12   2  28     1395.60     1633.46    142.49 o 
   1   3  28      515.78      477.12     21.43 o 
   2   3  28       30.17       18.00     14.84 o 
   3   3  28      453.44      511.05     22.44 o 
   4   3  28      119.08      129.90     16.37 o 
   5   3  28     1157.75     1321.37     27.89 o 
   6   3  28        0.61       -0.94     13.31 o 
   7   3  28      418.40      415.96     21.56 o 
   8   3  28       27.80       30.34     15.51 o 
   9   3  28      421.01      419.42     24.08 o 
  10   3  28       23.60       -6.18     15.59 o 
  11   3  28      140.43      158.65     22.98 o 
   0   4  28      777.60      921.96     39.76 o 
   1   4  28       15.55       27.27     15.33 o 
   2   4  28     1415.72     1570.54     38.34 o 
   3   4  28       48.17       10.81     15.15 o 
   4   4  28      488.87      427.32     21.43 o 
   5   4  28       54.00       42.38     15.99 o 
   6   4  28      543.43      509.70     23.17 o 
   7   4  28       22.91       27.83     18.46 o 
   8   4  28      395.75      368.82     24.46 o 
   9   4  28      181.97      215.65     19.83 o 
  10   4  28       33.87       37.99     17.10 o 
   1   5  28     1266.66     1163.00     30.90 o 
   2   5  28      112.57       46.28     16.78 o 
   3   5  28      177.63      175.19     19.62 o 
   4   5  28        1.76       11.50     16.77 o 
   5   5  28      117.00      129.04     18.77 o 
   6   5  28      105.93      115.60     18.58 o 
   7   5  28      135.21      196.98     22.54 o 
   8   5  28       38.14       -3.89     19.22 o 
   9   5  28      268.68      266.71     24.53 o 
   0   6  28      242.79      202.92     29.45 o 
   1   6  28        2.84        9.48     16.99 o 
   2   6  28      350.26      374.60     22.83 o 
   3   6  28       28.61       17.01     17.56 o 
   4   6  28      636.73      643.59     26.65 o 
   5   6  28        6.22       -0.72     17.48 o 
   6   6  28      482.04      468.63     27.61 o 
   7   6  28        2.99      -19.12     19.12 o 
   1   7  28      111.76      145.35     20.90 o 
   2   7  28        0.54       10.27     17.93 o 
   3   7  28      275.66      332.56     28.09 o 
   4   7  28       18.92       -7.23     18.46 o 
   1   1  29      215.05      152.17     14.83 o 
   2   1  29      151.45      163.20     13.84 o 
   3   1  29      158.38      188.84     14.10 o 
   4   1  29       69.01       74.87     12.93 o 
   5   1  29      144.12      155.11     14.06 o 
   6   1  29       94.25       72.56     14.36 o 
   7   1  29      231.40      216.18     18.64 o 
   8   1  29       23.24        8.84     15.24 o 
   9   1  29        0.20       -2.21     15.86 o 
  10   1  29       36.06       66.87     17.84 o 
  11   1  29       70.24      112.78     34.81 o 
   0   2  29       24.75       24.84     17.11 o 
   1   2  29       15.80       -2.67     12.62 o 
   2   2  29       72.58       94.21     14.60 o 
   3   2  29       62.36       73.48     14.37 o 
   4   2  29      199.02      200.75     16.18 o 
   5   2  29       37.91       40.91     13.81 o 
   6   2  29      262.58      285.59     17.49 o 
   7   2  29      109.67      125.70     17.13 o 
   8   2  29       15.89       13.39     15.52 o 
   9   2  29      430.07      418.34     22.11 o 
  10   2  29       71.15       70.02     17.81 o 
  11   2  29        7.44      -18.95     19.79 o 
   1   3  29       88.43      109.56     17.04 o 
   2   3  29      594.39      538.23     23.95 o 
   3   3  29       47.42       47.89     16.01 o 
   4   3  29      235.07      220.14     18.97 o 
   5   3  29       70.95       57.68     14.52 o 
   6   3  29        1.62      -13.46     13.46 o 
   7   3  29        8.26       25.17     15.37 o 
   8   3  29      222.45      232.61     19.77 o 
   9   3  29       20.77        6.00     15.72 o 
  10   3  29       91.32       69.25     17.85 o 
   0   4  29       17.78       41.02     41.93 o 
   1   4  29       38.18       26.37     16.40 o 
   2   4  29      290.74      349.50     22.56 o 
   3   4  29       52.02       56.77     16.98 o 
   4   4  29        0.53      -15.44     15.44 o 
   5   4  29        9.80       -5.06     15.27 o 
   6   4  29       47.84       49.78     16.97 o 
   7   4  29        7.44       10.69     18.95 o 
   8   4  29        5.15       21.56     19.33 o 
   9   4  29        1.65      -18.44     18.44 o 
   1   5  29       56.03       95.32     18.13 o 
   2   5  29       15.15       11.89     16.51 o 
   3   5  29        0.01      -15.71     15.71 o 
   4   5  29       11.14      -16.05     16.05 o 
   5   5  29       10.22        2.51     16.96 o 
   6   5  29       39.70       26.11     17.78 o 
   7   5  29       10.68       -8.57     19.24 o 
   8   5  29       22.06       17.50     20.72 o 
   0   6  29       32.26        5.60     25.45 o 
   1   6  29       15.86        9.98     17.84 o 
   2   6  29       69.87       65.57     19.24 o 
   3   6  29        0.74      -18.05     18.05 o 
   4   6  29       25.21       22.03     20.01 o 
   5   6  29        4.63       -7.87     17.98 o 
   0   0  30      105.50       57.06     48.68 o 
   1   0  30       84.35       62.21     17.95 o 
   2   0  30      478.24      536.35     26.76 o 
   3   0  30        2.64        7.70     17.25 o 
   4   0  30     1280.29     1299.29     36.16 o 
   5   0  30      355.68      345.62     29.01 o 
   6   0  30      374.48      360.86     24.42 o 
   7   0  30       24.28       11.84     26.29 o 
   8   0  30      540.76      648.50     60.40 o 
   9   0  30      155.60      135.23     30.12 o 
  10   0  30      611.88      683.73     36.26 o 
   1   1  30      453.14      429.85     17.50 o 
   2   1  30        9.66       19.13     12.26 o 
   3   1  30      591.08      606.56     30.01 o 
   4   1  30      204.04      187.10     14.84 o 
   5   1  30      491.22      598.05     23.21 o 
   6   1  30       44.12       40.21     14.09 o 
   7   1  30      464.04      505.10     23.11 o 
   8   1  30        4.78        1.64     15.93 o 
   9   1  30      922.89      872.67     28.04 o 
  10   1  30        7.84      -11.81     15.77 o 
   0   2  30      152.35      177.25     25.67 o 
   1   2  30       76.73       74.28     14.75 o 
   2   2  30      804.57      831.30     24.37 o 
   3   2  30       20.84       27.80     14.13 o 
   4   2  30      223.13      271.17     17.72 o 
   5   2  30       38.48       31.43     14.14 o 
   6   2  30       27.02       36.95     19.85 o 
   7   2  30      262.30      285.81     20.17 o 
   8   2  30      337.44      401.35     21.88 o 
   9   2  30        9.81        1.55     16.62 o 
  10   2  30      297.02      285.39     21.22 o 
   1   3  30      763.43      884.66     27.43 o 
   2   3  30      290.11      334.04     21.08 o 
   3   3  30      558.79      568.86     24.00 o 
   4   3  30       30.03       16.72     15.74 o 
   5   3  30      233.48      232.07     19.43 o 
   6   3  30        0.01      -13.05     13.81 o 
   7   3  30       35.20       23.12     16.39 o 
   8   3  30       52.10       62.93     17.50 o 
   9   3  30      540.81      665.61     26.18 o 
   0   4  30      410.93      388.89     33.96 o 
   1   4  30        7.96        1.16     16.20 o 
   2   4  30      816.97      862.21     28.50 o 
   3   4  30       52.07        4.26     16.57 o 
   4   4  30      234.68      288.48     21.22 o 
   5   4  30        0.88      -16.21     16.33 o 
   6   4  30       75.08       30.41     17.37 o 
   7   4  30        8.41      -17.79     17.79 o 
   8   4  30      540.30      603.70     29.17 o 
   1   5  30      457.24      526.37     25.21 o 
   2   5  30       29.99       37.96     18.21 o 
   3   5  30      155.91      144.33     19.97 o 
   4   5  30        0.17       24.01     17.40 o 
   5   5  30      144.92      155.78     20.44 o 
   6   5  30      108.97      113.45     19.74 o 
   0   6  30      584.06      714.88     41.90 o 
   1   6  30        0.26      -18.03     18.03 o 
   2   6  30      436.93      470.39     28.55 o 
   1   1  31       20.29       31.46     12.66 o 
   2   1  31       40.93       70.05     13.56 o 
   3   1  31      215.19      232.32     18.17 o 
   4   1  31        4.98       25.78     14.07 o 
   5   1  31       38.38       53.20     14.70 o 
   6   1  31        0.03      -14.24     14.24 o 
   7   1  31        6.58       23.39     16.50 o 
   8   1  31       91.89       66.24     17.25 o 
   9   1  31        0.16        1.66     16.95 o 
   0   2  31      178.98      177.11     25.72 o 
   1   2  31       22.39       -1.05     15.42 o 
   2   2  31        2.60       10.74     13.82 o 
   3   2  31      143.82      151.19     16.42 o 
   4   2  31       53.85       38.19     14.62 o 
   5   2  31       17.89       -6.33     13.65 o 
   6   2  31      262.81      299.68     18.76 o 
   7   2  31       68.88       76.52     17.55 o 
   8   2  31       46.76       63.77     17.66 o 
   1   3  31       19.30       26.60     16.60 o 
   2   3  31      154.95      156.68     18.75 o 
   3   3  31      197.43      206.54     19.19 o 
   4   3  31       16.37       18.62     16.21 o 
   5   3  31       23.92       -2.36     16.05 o 
   6   3  31       43.72       37.18     16.79 o 
   7   3  31      126.93       60.28     18.49 o 
   0   4  31       20.30       66.13     24.95 o 
   1   4  31       77.37       52.30     17.80 o 
   2   4  31      198.61      243.97     21.09 o 
   3   4  31       65.64       71.22     18.67 o 
   4   4  31       77.04       31.04     17.72 o 
   5   4  31       27.40       38.72     17.76 o 
   6   4  31       27.41       24.47     17.97 o 
   1   5  31       13.97       25.58     18.14 o 
   2   5  31       53.46       43.64     18.46 o 
   3   5  31       32.94       21.68     17.88 o 
   0   0  32      490.95      514.12     39.26 o 
   1   0  32      138.94      158.57     21.69 o 
   2   0  32       70.22       41.33     24.06 o 
   3   0  32      120.18      102.68     21.29 o 
   4   0  32      309.63      389.39     26.25 o 
   5   0  32      174.20      237.66     25.77 o 
   6   0  32      613.27      654.26     57.07 o 
   7   0  32        0.02       40.67     29.53 o 
   1   1  32      259.17      316.24     17.02 o 
   2   1  32       34.56       49.93     13.70 o 
   3   1  32      693.15      761.74     24.23 o 
   4   1  32      353.37      399.92     19.94 o 
   5   1  32      595.76      702.49     26.22 o 
   6   1  32        3.73       29.54     15.10 o 
   7   1  32      199.49      243.28     20.59 o 
   0   2  32      173.64      181.83     27.41 o 
   1   2  32       11.20      -15.19     15.19 o 
   2   2  32      233.29      249.12     20.20 o 
   3   2  32       28.11       22.79     14.63 o 
   4   2  32      222.32      206.61     17.54 o 
   5   2  32       11.14        8.69     14.73 o 
   6   2  32      156.59      176.87     17.53 o 
   7   2  32        3.00      -17.94     17.94 o 
   1   3  32      167.70      161.75     19.72 o 
   2   3  32      213.43      178.11     20.02 o 
   3   3  32      610.63      641.45     26.29 o 
   4   3  32       26.99        7.26     16.98 o 
   5   3  32      306.63      348.84     25.37 o 
   0   4  32      471.61      515.34     37.19 o 
   1   4  32        9.95        5.69     17.54 o 
   2   4  32      592.15      628.96     26.87 o 
   3   4  32       20.15       19.14     17.72 o 
   1   1  33        4.63       -1.89     13.22 o 
   2   1  33        9.96       -0.98     14.17 o 
   3   1  33       55.39       80.29     17.27 o 
   4   1  33      105.42      112.54     16.80 o 
   5   1  33        0.60        4.43     15.24 o 
   0   2  33       41.37       53.83     25.04 o 
   1   2  33       29.77       16.75     16.96 o 
   2   2  33        4.49       -7.75     16.35 o 
   3   2  33       14.34        2.08     16.73 o 
   4   2  33       10.31      -14.70     14.70 o 
   1   3  33       16.21        5.29     16.88 o 
   2   3  33       59.30       61.55     18.69 o 
   0   0  34      421.52      594.08     57.64 o 
   1   0  34        7.63       -7.67     24.72 o 
   2   0  34       49.50       -1.18     25.57 o 
   1   1  34      250.09      347.18     20.46 o 
                                                 
